# Supplementary material for: Comparative Profiling of the Fecal Bacteriome, Mycobiome, and Protist Community in Wild Versus Captive (Cervus canadensis)
Source: Animals (Basel). 2025 Dec 24;16(1):44. doi: 10.3390/ani16010044 (PMC12785125; doi:10.3390/ani16010044)
Supplement: Supplementary file 1 [file animals-16-00044-s001.zip]

Archive with 1 entries (1 files):
- animals-3958159-supplementary.xls
