# Supplementary material for: Comparative Profiling of the Fecal Bacteriome, Mycobiome, and Protist Community in Wild Versus Captive (Cervus canadensis)
Source: Animals (Basel). 2025 Dec 24;16(1):44. doi: 10.3390/ani16010044 (PMC12785125; doi:10.3390/ani16010044)
Supplement: Supplementary file 1 [file animals-16-00044-s001.zip › animals-3958159-supplementary.xls]

## Sheet: Table S1
Table S1. Sequencing depth of fecal bacteria of wild and captive wapiti
	WA1	WA2	WA3	WA4	WA5	WA6	WA7	WA8	WA9	WA10	DA1	DA2	DA3	DA4	DA5	DA6	DA7	DA8	DA9	DA10	DA11
ASV0	0	0	0	0	0	0	0	0	0	0	3514	879	15245	0	1938	5716	22333	8127	8491	536	7602
ASV1	26	159	0	14112	6	47	3	0	28307	0	0	0	0	0	0	0	0	0	0	0	0
ASV2	0	0	0	0	0	0	0	0	0	0	0	28708	676	0	0	0	3440	249	1687	0	1937
ASV3	115	1355	144	3663	3848	103	6207	5250	3284	0	0	0	0	0	0	0	0	0	0	0	0
ASV4	583	9981	533	152	2959	149	4191	3974	520	0	0	0	0	0	0	0	0	0	0	0	0
ASV5	0	0	0	0	0	0	0	0	0	0	1855	0	0	948	13214	2922	1071	1539	0	22	1369
ASV6	0	0	0	0	0	0	0	0	0	0	0	0	1891	0	71	0	10023	398	4745	0	0
ASV7	92	1588	595	3253	3036	132	2655	3470	1793	9	0	0	0	0	0	0	0	0	0	0	0
ASV8	0	0	0	0	0	15383	0	0	0	0	0	0	0	0	0	0	0	0	0	0	0
ASV10	0	0	0	0	0	0	0	0	0	0	0	821	4366	0	3482	252	4	763	702	0	2278
ASV11	0	0	0	0	0	0	0	0	0	0	0	2035	2642	0	2887	37	0	952	2609	0	160
ASV12	0	0	0	0	0	0	0	0	0	0	330	0	0	560	7477	1593	0	851	0	0	0
ASV13	0	0	0	0	0	0	0	0	10333	0	0	0	0	0	0	0	0	0	0	0	0
ASV14	260	904	168	1218	1285	76	3145	1651	961	0	0	0	0	0	0	0	0	0	0	0	0
ASV15	0	0	0	0	0	0	0	0	0	0	0	2729	0	0	2642	525	0	923	0	0	2634
ASV16	797	140	898	0	103	47	2892	1354	17	3163	0	0	0	0	0	0	0	0	0	0	0
ASV17	896	199	999	716	133	38	685	310	48	1132	527	0	74	530	90	609	0	149	452	790	364
ASV18	9	0	0	0	0	0	0	0	0	0	759	102	355	2194	64	820	0	190	42	3457	429
ASV19	0	0	0	0	0	0	0	0	0	0	2684	0	0	242	0	3	0	587	0	4389	0
ASV20	633	463	904	0	971	65	758	369	181	1137	620	108	84	298	36	270	71	227	47	431	177
ASV21	254	289	408	152	443	0	458	247	0	291	201	120	1067	0	691	381	215	343	764	345	342
ASV22	584	803	657	0	246	0	1331	1739	35	1321	0	0	0	0	0	0	0	0	0	0	0
ASV23	189	238	340	99	298	0	232	298	127	222	48	93	1271	220	211	170	273	513	988	380	159
ASV24	0	0	0	0	0	0	0	0	0	0	0	114	1946	0	100	1485	5	910	1617	49	43
ASV25	402	1733	0	0	517	0	1225	1575	0	780	0	0	0	0	0	0	0	0	0	0	0
ASV26	0	0	0	0	0	0	0	0	0	0	91	153	1680	139	0	1451	687	773	96	770	291
ASV27	0	0	0	0	0	0	0	0	0	0	0	566	1369	157	670	295	1062	288	852	302	534
ASV28	0	0	0	0	0	0	0	0	0	0	0	893	404	18	288	2042	656	564	317	133	414
ASV29	53	243	93	0	44	0	85	0	0	6	212	11	8	1264	3	67	567	2197	33	745	42
ASV30	38	362	168	589	829	153	1265	1663	462	0	0	0	0	0	0	0	0	0	0	0	0
ASV31	0	0	0	0	0	0	0	0	0	0	784	0	32	1183	0	2397	190	701	0	220	0
ASV32	0	0	0	426	0	0	0	0	0	0	140	0	83	1609	0	12	0	0	10	11	3122
ASV33	415	1353	161	532	564	157	595	563	725	0	0	0	0	0	0	0	0	0	0	0	0
ASV34	0	0	0	0	0	0	0	0	4998	0	0	0	0	0	0	0	0	0	0	0	0
ASV35	614	223	179	21	156	47	242	194	24	178	127	132	79	183	11	42	144	242	404	0	1706
ASV36	0	0	0	0	0	4910	0	0	0	0	0	0	0	0	0	0	0	0	0	0	0
ASV37	0	0	0	0	0	0	0	0	0	54	0	0	225	809	191	1090	556	394	51	713	779
ASV38	369	168	135	69	106	0	140	194	442	0	197	61	500	88	836	237	0	152	129	449	458
ASV39	0	0	0	0	0	0	0	0	0	0	0	1304	0	0	1252	270	0	444	0	0	1445
ASV40	451	189	430	310	367	0	217	177	120	466	367	0	143	135	0	88	0	207	0	507	433
ASV41	2	0	0	0	0	4277	0	0	0	0	0	0	0	0	0	0	0	0	0	0	0
ASV42	505	60	390	0	57	0	57	13	5	404	32	0	170	121	50	288	460	185	1157	166	108
ASV43	0	0	0	0	0	0	0	0	4	0	0	0	0	1440	0	0	4	0	0	2748	0
ASV44	1295	223	318	0	61	22	355	406	17	1477	0	0	0	0	0	0	0	0	0	0	0
ASV45	0	0	104	0	0	0	0	0	0	0	455	0	174	360	0	843	0	75	36	1958	0
ASV46	517	149	353	400	105	0	353	135	36	790	82	0	52	240	43	137	25	89	233	151	113
ASV47	0	0	0	0	0	0	0	0	0	0	0	251	732	124	181	100	1204	822	184	61	258
ASV48	0	0	0	0	0	0	0	0	0	0	0	596	553	0	483	199	280	552	544	517	153
ASV49	490	306	542	43	295	42	111	109	112	863	93	169	55	159	0	31	0	139	50	176	0
ASV50	0	0	0	0	0	0	0	0	0	0	0	240	1184	0	1019	74	0	170	242	0	693
ASV51	411	303	350	104	275	36	252	215	86	530	62	233	0	189	0	0	120	50	333	44	0
ASV52	963	438	381	51	415	0	449	347	36	30	54	52	9	25	0	76	0	72	46	44	54
ASV53	0	0	0	0	0	0	0	0	0	0	288	0	0	3108	0	0	0	0	68	0	0
ASV55	0	0	0	0	0	0	0	0	0	0	0	0	0	0	0	0	3030	0	0	0	343
ASV56	0	0	0	0	0	0	0	0	0	0	0	564	483	0	564	363	387	280	406	38	255
ASV57	0	0	0	0	0	0	0	0	0	0	0	496	580	0	1011	230	0	314	462	0	229
ASV58	0	0	0	0	0	0	0	0	0	0	42	314	374	76	35	23	1522	414	346	43	116
ASV59	0	0	0	0	0	0	0	0	0	0	0	63	0	0	2693	338	22	87	66	0	11
ASV60	656	278	437	0	184	37	299	107	0	1224	0	0	0	27	0	0	0	25	0	0	0
ASV61	14	392	19	850	558	0	451	393	550	0	0	0	0	0	0	0	0	0	0	0	0
ASV62	0	0	0	0	0	0	0	0	0	0	432	0	1379	0	403	17	0	43	673	0	267
ASV63	0	0	71	261	60	0	89	0	44	78	127	350	285	195	410	412	79	133	111	341	109
ASV64	0	0	0	0	0	0	0	0	0	0	149	68	122	502	170	186	159	131	1017	248	391
ASV65	0	0	0	0	0	3096	0	0	0	0	0	0	0	0	0	0	0	0	0	0	0
ASV66	0	0	0	0	0	0	0	0	0	0	77	0	235	131	189	700	0	162	0	0	1587
ASV67	671	641	462	0	201	14	406	455	17	203	0	0	0	0	0	0	0	0	0	0	0
ASV68	0	0	0	0	0	0	0	0	0	0	0	45	178	132	1340	470	47	36	798	5	4
ASV69	0	0	0	0	0	0	0	0	0	0	210	149	133	61	0	1334	746	288	91	0	33
ASV70	0	0	0	0	0	0	0	0	0	0	352	0	14	402	357	1765	0	16	45	60	0
ASV71	34	53	128	0	54	0	99	116	0	255	255	0	969	56	298	0	0	154	0	237	256
ASV72	432	132	531	327	340	0	201	112	28	323	0	31	0	49	64	215	0	0	0	56	37
ASV73	0	0	0	0	0	2828	0	0	0	0	0	0	0	0	0	0	0	0	0	0	0
ASV74	0	0	0	0	0	0	0	0	0	0	49	477	0	168	36	614	115	23	1044	0	277
ASV75	0	0	0	0	0	0	0	0	0	0	45	11	516	67	685	120	0	478	451	126	301
ASV76	0	0	0	0	0	0	0	0	0	0	0	1042	0	0	372	283	22	330	340	0	400
ASV77	0	0	0	0	0	0	0	0	0	0	92	987	0	0	33	272	0	966	288	11	118
ASV78	165	30	223	0	23	7	118	127	40	33	39	255	144	120	528	243	272	72	54	80	103
ASV79	638	248	280	0	159	9	260	96	57	865	21	0	0	38	0	0	0	0	0	0	0
ASV80	252	277	178	120	196	83	139	261	316	159	35	0	139	18	52	82	0	170	39	130	0
ASV81	442	95	476	77	218	0	338	87	37	567	181	0	0	0	0	0	0	0	0	81	0
ASV82	0	11	0	0	0	2579	0	0	0	0	0	0	0	0	0	0	0	0	0	0	0
ASV83	0	0	0	0	0	0	0	0	0	0	89	200	12	26	43	316	0	1212	273	315	56
ASV84	0	0	0	0	0	2534	0	0	0	0	0	0	0	0	0	0	0	0	0	0	0
ASV85	338	348	518	33	289	0	260	358	159	162	59	0	0	0	0	0	0	0	0	0	0
ASV86	0	0	2513	0	0	0	0	0	0	0	0	0	0	0	0	0	0	0	0	0	0
ASV87	324	180	355	0	171	0	133	104	0	164	144	0	87	130	57	81	55	231	89	138	44
ASV88	31	6	167	0	0	0	0	0	0	9	116	419	205	95	92	314	350	219	60	249	133
ASV89	0	0	0	0	0	0	0	0	0	0	0	52	0	0	287	183	334	1068	295	91	154
ASV90	51	382	171	0	257	0	902	431	0	268	0	0	0	0	0	0	0	0	0	0	0
ASV91	0	0	0	0	0	0	0	0	0	0	0	801	420	96	69	177	267	59	332	169	59
ASV92	0	0	0	0	0	0	0	0	0	0	306	34	363	92	399	92	26	47	312	354	408
ASV93	0	0	0	0	0	0	0	0	0	0	113	75	1307	15	299	169	13	89	298	25	18
ASV94	0	0	0	0	0	0	0	0	0	0	0	336	51	0	587	308	20	653	307	24	111
ASV95	0	0	0	0	0	0	0	0	0	0	0	209	552	58	171	0	164	550	660	23	0
ASV96	0	0	0	0	0	0	0	0	0	0	0	51	274	138	17	338	120	253	97	567	476
ASV97	81	139	99	63	173	0	74	91	50	927	13	56	19	141	0	5	132	26	60	139	29
ASV99	0	0	0	0	0	0	0	0	0	0	0	662	823	0	336	15	47	116	26	212	33
ASV100	0	0	0	0	0	0	0	0	0	0	0	195	354	16	229	84	0	1105	211	0	60
ASV101	191	126	141	88	216	0	261	113	51	140	20	11	68	45	158	31	185	148	0	79	141
ASV102	0	0	0	0	0	0	0	0	0	0	32	297	143	0	0	0	1234	181	306	0	0
ASV103	403	145	355	524	97	0	85	144	40	342	4	0	0	6	0	0	0	27	8	0	8
ASV104	0	0	0	0	0	2184	0	0	0	0	0	0	0	0	0	0	0	0	0	0	0
ASV105	0	0	0	0	0	0	0	0	0	0	408	0	42	0	1421	0	0	97	202	0	0
ASV106	647	133	416	0	112	10	205	128	0	496	0	0	0	0	0	0	0	0	0	0	0
ASV107	0	0	0	0	0	0	0	0	0	0	190	66	115	63	531	78	0	707	163	191	21
ASV108	0	0	0	0	0	0	0	0	0	0	0	58	95	0	1750	111	100	0	0	0	0
ASV109	165	607	191	0	608	0	120	123	74	80	42	0	0	0	0	17	0	28	0	48	0
ASV110	0	0	0	0	0	0	0	0	0	0	0	0	26	0	1173	0	0	151	750	0	0
ASV111	0	0	0	0	0	0	0	0	0	0	0	79	0	0	1111	0	0	0	218	0	687
ASV112	53	81	108	117	98	0	125	89	0	68	118	412	120	0	72	0	137	146	47	239	51
ASV113	0	0	104	0	0	3	0	0	0	0	88	220	94	236	25	224	80	272	203	255	274
ASV114	0	0	0	1661	0	0	0	0	410	0	0	0	0	0	0	0	0	0	0	0	0
ASV115	0	0	0	0	0	0	0	0	0	0	130	0	0	133	0	0	0	9	0	1766	0
ASV116	0	0	0	0	0	0	0	0	0	0	46	276	0	0	0	0	1361	0	352	0	0
ASV117	0	0	0	0	0	0	0	0	0	0	0	0	0	0	575	144	0	491	520	0	287
ASV118	0	0	0	0	13	0	0	0	0	0	49	187	27	731	10	560	0	22	141	159	103
ASV119	91	62	355	0	38	0	18	22	8	0	712	0	0	188	0	0	0	0	0	493	0
ASV120	0	153	191	78	253	0	191	145	0	223	206	0	116	116	24	0	119	102	0	0	60
ASV121	0	28	0	0	29	0	0	12	0	0	0	306	252	0	356	257	63	114	260	0	291
ASV122	216	178	177	71	59	49	53	113	266	134	152	0	0	0	108	0	314	0	0	0	77
ASV123	0	0	0	0	0	0	0	0	0	0	0	205	342	0	199	135	457	166	76	262	111
ASV125	416	313	30	0	112	54	132	160	0	162	39	0	0	350	0	32	0	58	0	78	0
ASV126	0	0	0	0	0	0	0	0	0	0	0	604	295	0	4	0	230	0	4	141	651
ASV127	0	0	0	0	0	0	0	0	0	0	67	0	163	243	0	118	64	88	782	242	148
ASV128	0	0	0	0	0	0	0	0	0	0	323	0	0	827	0	7	0	7	0	744	0
ASV129	0	0	0	0	0	0	0	0	0	0	0	112	517	8	387	102	158	233	0	281	100
ASV130	266	86	260	52	121	0	74	34	11	130	56	162	36	140	59	90	0	187	0	104	24
ASV131	40	51	128	9	97	0	54	28	0	33	39	100	0	693	5	92	47	47	0	406	19
ASV132	0	0	0	0	0	0	0	0	0	0	340	0	407	0	208	37	0	47	419	160	267
ASV133	0	0	0	0	0	0	0	0	0	0	0	162	154	0	458	325	263	214	248	0	61
ASV134	0	0	0	0	0	0	0	0	0	0	84	24	253	53	119	290	30	692	166	118	41
ASV135	0	0	0	0	0	0	0	0	0	0	0	49	97	30	251	154	294	518	321	0	138
ASV136	0	0	0	0	0	0	0	0	0	0	0	0	0	1811	0	0	0	0	0	0	0
ASV137	0	0	0	0	0	0	0	0	0	0	296	0	52	56	18	19	889	167	106	201	0
ASV138	0	0	0	1789	0	0	0	0	0	0	0	0	0	0	0	0	0	0	0	0	0
ASV139	0	0	0	0	0	0	0	0	0	0	76	50	422	0	157	189	230	335	108	191	21
ASV141	0	0	0	0	0	0	0	0	0	0	0	151	34	101	0	0	0	0	0	1463	0
ASV142	21	0	31	0	0	0	0	0	0	0	25	99	178	120	231	220	51	114	170	316	169
ASV143	0	0	0	0	0	0	0	0	0	0	29	189	301	47	0	117	112	35	432	23	449
ASV144	0	0	0	0	0	0	0	0	0	0	0	418	0	0	0	224	976	29	0	0	71
ASV145	138	68	35	101	32	27	64	114	113	74	249	0	33	0	401	110	59	0	22	25	47
ASV146	0	0	0	0	0	0	0	0	0	0	104	0	90	8	128	268	0	204	255	590	65
ASV147	0	0	0	0	0	0	0	0	0	0	0	144	418	0	118	197	11	384	152	0	274
ASV148	0	0	0	0	0	0	0	0	0	0	0	38	59	0	34	95	0	321	953	0	188
ASV149	162	431	0	0	103	0	186	125	0	3	39	15	493	0	0	28	0	89	0	0	13
ASV150	84	93	57	8	45	0	86	94	190	39	137	32	108	30	118	35	87	151	20	156	105
ASV151	0	0	7	0	0	0	0	0	5	0	175	215	70	425	62	134	31	201	96	94	159
ASV152	0	0	0	0	0	1671	0	0	0	0	0	0	0	0	0	0	0	0	0	0	0
ASV153	823	269	153	0	98	0	31	44	0	245	0	0	0	0	0	0	0	0	0	0	0
ASV154	0	0	0	0	0	0	0	0	0	0	0	512	0	0	0	15	403	0	363	0	355
ASV155	222	107	209	0	158	0	120	76	69	233	93	0	19	92	0	23	0	74	0	90	60
ASV157	0	0	0	0	0	0	0	0	0	0	0	472	23	0	158	132	0	315	305	3	224
ASV158	0	0	0	0	0	0	0	0	0	0	0	351	0	0	147	153	124	335	299	0	191
ASV159	60	96	55	252	84	0	61	0	49	58	267	0	0	105	0	85	0	59	101	174	68
ASV160	0	0	0	0	0	0	0	0	0	0	90	0	123	110	29	254	195	105	236	272	157
ASV161	0	0	0	1558	0	0	0	0	0	0	0	0	0	0	0	0	0	0	0	0	0
ASV162	0	0	0	0	0	0	0	0	0	0	0	97	147	17	78	10	0	138	751	235	62
ASV163	83	45	39	0	0	0	61	0	0	100	0	0	170	0	0	196	383	156	130	34	133
ASV164	0	0	0	0	0	0	0	0	0	0	0	0	644	0	0	836	0	0	43	0	0
ASV165	0	0	0	0	0	0	0	0	0	0	0	0	238	0	139	63	73	103	677	173	56
ASV167	0	0	0	0	0	1510	0	0	0	0	0	0	0	0	0	0	0	0	0	0	0
ASV169	0	0	0	0	0	0	0	0	0	0	0	0	0	0	0	1439	61	0	0	0	0
ASV170	0	93	0	148	194	0	441	573	0	0	0	0	0	0	0	0	0	0	0	0	0
ASV171	20	0	0	0	0	0	0	0	0	0	181	26	150	30	215	52	107	109	36	327	195
ASV172	0	0	0	0	0	0	0	0	0	0	0	596	244	0	50	320	0	150	0	0	88
ASV173	0	0	0	0	0	0	0	0	0	0	0	0	0	0	0	0	583	0	0	0	864
ASV174	613	47	33	323	23	0	51	92	76	151	0	0	0	0	23	0	0	3	0	0	6
ASV175	0	0	0	0	0	0	0	0	0	0	0	78	372	0	191	183	0	187	142	134	153
ASV176	157	168	203	16	91	0	134	46	0	257	59	0	0	117	0	0	0	0	0	179	0
ASV177	0	0	0	0	0	0	0	0	0	0	0	0	0	0	0	1392	30	0	0	0	0
ASV178	292	102	157	0	122	0	291	347	13	80	0	0	0	0	0	0	0	0	0	0	0
ASV179	75	99	127	169	76	0	124	42	12	672	0	0	0	0	0	0	0	0	0	0	0
ASV180	113	0	261	0	236	0	173	0	0	185	39	0	0	172	0	0	0	0	0	214	0
ASV181	170	182	157	3	220	0	157	123	26	72	93	0	0	55	0	0	0	0	0	134	0
ASV182	0	0	0	0	0	0	0	0	0	0	0	501	0	0	215	123	0	149	186	0	218
ASV183	0	133	15	138	526	0	259	320	0	0	0	0	0	0	0	0	0	0	0	0	0
ASV184	0	0	0	0	0	0	0	0	0	0	61	48	50	44	23	180	0	33	84	674	181
ASV185	0	0	0	0	0	0	0	0	0	0	0	12	0	0	0	16	1334	0	0	0	11
ASV186	287	139	128	0	66	28	343	311	12	57	0	0	0	0	0	0	0	0	0	0	0
ASV187	17	0	0	0	37	0	56	57	0	18	207	40	213	0	151	164	17	81	183	32	94
ASV188	41	55	50	0	46	0	618	478	0	78	0	0	0	0	0	0	0	0	0	0	0
ASV189	0	0	0	0	0	0	0	0	0	0	0	0	183	371	41	384	0	98	0	167	121
ASV190	0	0	0	0	0	0	0	0	0	0	0	0	0	0	302	0	0	78	829	0	154
ASV191	0	6	0	0	0	1326	0	0	0	0	0	0	0	0	0	0	0	0	0	0	0
ASV192	0	0	0	0	0	0	0	0	0	0	0	548	0	0	186	127	0	146	152	0	172
ASV193	0	0	0	0	0	0	0	0	0	0	0	164	0	0	171	86	127	97	98	0	586
ASV194	24	59	42	493	136	0	173	268	114	0	0	0	0	0	0	0	0	0	0	0	0
ASV196	0	0	0	0	0	0	0	0	0	0	0	279	240	48	37	112	61	343	47	27	110
ASV197	0	0	0	0	0	0	0	0	0	0	27	31	280	82	348	65	0	24	78	164	201
ASV198	0	232	119	0	146	0	197	347	23	52	54	0	36	0	0	0	0	0	0	93	0
ASV199	80	181	71	0	123	0	459	297	76	0	0	0	0	0	0	0	0	0	0	0	5
ASV201	0	0	0	0	0	0	0	0	0	0	758	0	240	0	79	0	0	0	164	0	0
ASV202	0	0	0	0	0	1241	0	0	0	0	0	0	0	0	0	0	0	0	0	0	0
ASV203	0	0	0	0	0	0	0	0	0	0	0	465	67	18	0	31	285	173	58	50	81
ASV204	0	0	0	0	0	0	0	0	0	0	0	28	233	0	19	40	555	65	198	13	72
ASV205	45	439	167	0	150	0	156	148	0	109	0	0	0	0	0	0	0	0	0	0	0
ASV206	0	0	0	0	0	0	0	0	0	0	296	39	135	42	112	121	0	104	225	87	50
ASV207	0	0	0	0	0	0	0	0	0	0	0	78	64	0	181	34	547	219	0	37	46
ASV208	0	0	0	0	0	0	0	0	0	0	0	88	596	0	0	425	0	0	97	0	0
ASV209	0	225	0	0	89	0	389	497	0	0	0	0	0	0	0	0	0	0	0	0	0
ASV210	115	132	56	9	93	4	48	35	0	74	191	26	12	124	0	0	27	113	24	41	75
ASV211	0	0	0	0	0	0	0	0	0	0	0	776	0	0	0	146	0	61	163	0	47
ASV212	40	0	247	0	0	0	0	0	0	0	0	0	79	133	48	96	120	50	43	257	77
ASV213	0	0	0	0	0	0	0	0	0	0	49	165	164	0	205	120	107	166	13	153	46
ASV214	0	0	0	0	0	1186	0	0	0	0	0	0	0	0	0	0	0	0	0	0	0
ASV215	251	94	63	0	82	0	70	68	22	487	0	0	0	0	0	0	0	0	47	0	0
ASV216	119	263	0	0	45	0	133	102	13	25	481	0	0	2	0	0	0	0	0	0	0
ASV217	0	0	0	0	0	0	0	0	0	22	0	422	100	0	116	0	121	114	118	0	167
ASV218	0	0	0	0	0	0	0	0	0	0	0	238	0	41	0	0	0	0	84	815	0
ASV219	174	257	101	0	159	0	118	72	11	275	0	0	0	0	0	0	0	0	0	0	0
ASV220	0	0	0	0	0	0	0	0	0	0	0	1147	0	0	0	0	18	0	0	0	0
ASV221	0	0	0	0	0	0	0	0	0	0	174	22	0	510	0	0	81	0	0	367	10
ASV222	0	0	0	0	0	0	0	0	0	0	15	274	153	0	236	58	12	181	73	44	117
ASV223	140	0	80	0	137	0	0	0	0	63	154	100	81	49	0	33	0	102	18	74	132
ASV224	0	0	0	0	0	0	0	0	0	0	0	546	0	0	0	128	390	0	8	0	83
ASV225	0	0	0	0	0	0	0	0	0	0	31	0	256	6	0	304	8	342	22	159	26
ASV226	0	38	0	279	317	0	187	208	125	0	0	0	0	0	0	0	0	0	0	0	0
ASV227	0	0	0	0	0	0	0	0	0	0	126	354	235	0	0	0	0	0	288	143	0
ASV228	0	0	0	0	0	0	0	0	0	0	0	60	40	0	0	60	58	36	37	242	613
ASV229	180	122	391	0	108	0	103	45	0	194	0	0	0	0	0	0	0	0	0	0	0
ASV230	0	96	374	0	19	0	0	0	0	0	0	0	0	0	0	71	0	0	0	211	371
ASV231	124	116	436	0	136	0	15	0	41	96	31	0	0	38	0	0	0	0	0	102	0
ASV232	0	0	0	0	0	0	0	0	0	0	0	0	0	1135	0	0	0	0	0	0	0
ASV233	0	0	0	0	0	0	0	0	0	0	0	438	0	0	148	127	0	106	145	0	166
ASV234	0	0	0	0	0	0	0	0	0	0	0	386	441	0	140	0	0	31	35	95	0
ASV236	0	0	0	0	0	0	0	0	0	0	0	0	0	0	0	0	0	0	0	0	1115
ASV237	0	0	0	0	0	0	0	0	0	0	1114	0	0	0	0	0	0	0	0	0	0
ASV238	0	50	0	0	67	0	448	529	18	0	0	0	0	0	0	0	0	0	0	0	0
ASV239	65	27	211	31	37	0	23	11	0	90	134	0	22	273	0	43	0	25	0	90	28
ASV240	0	0	0	0	0	0	0	0	0	0	0	192	111	0	122	119	141	130	111	32	149
ASV241	0	0	0	0	0	0	0	0	0	0	46	149	44	0	0	153	112	208	148	0	242
ASV242	55	150	99	0	38	59	67	54	0	580	0	0	0	0	0	0	0	0	0	0	0
ASV243	0	0	0	0	0	0	0	0	0	0	321	64	0	693	0	22	0	0	0	0	0
ASV244	0	0	0	0	0	1100	0	0	0	0	0	0	0	0	0	0	0	0	0	0	0
ASV245	0	0	0	0	0	0	0	0	0	0	69	25	0	649	13	72	63	20	0	150	37
ASV246	0	0	0	0	0	1089	0	0	0	0	0	0	0	0	0	0	0	0	0	0	0
ASV247	64	0	0	0	0	0	0	0	0	0	0	0	103	199	0	51	0	106	124	53	388
ASV248	147	189	72	0	271	0	0	0	50	0	0	61	0	113	0	0	0	0	0	172	0
ASV249	0	0	0	0	0	0	0	0	0	0	0	155	155	0	393	129	10	166	0	0	64
ASV250	0	0	0	0	0	0	0	0	0	0	0	0	0	656	0	0	0	0	0	412	0
ASV251	0	0	0	0	0	0	0	0	0	0	0	0	175	0	604	75	0	72	45	17	80
ASV252	28	0	61	0	0	0	0	0	0	41	114	0	0	139	0	0	0	0	0	683	0
ASV253	0	0	0	0	0	0	0	0	0	0	35	0	0	39	0	15	9	26	20	890	28
ASV254	0	0	0	0	0	0	0	0	0	0	0	463	227	0	140	108	0	33	87	0	0
ASV255	339	195	0	0	66	0	224	200	32	2	0	0	0	0	0	0	0	0	0	0	0
ASV256	0	0	0	0	0	0	0	0	0	0	0	0	396	30	262	129	0	72	26	103	37
ASV257	124	28	126	165	135	0	156	58	32	143	86	0	0	0	0	0	0	0	0	0	0
ASV258	0	0	20	0	0	0	0	0	0	0	103	0	0	262	0	0	0	27	0	635	0
ASV259	160	58	110	156	124	0	78	0	15	228	26	0	0	0	0	0	0	15	46	31	0
ASV260	0	0	45	0	0	0	0	0	0	0	349	0	0	0	0	0	0	5	0	641	0
ASV262	135	129	158	0	174	0	117	110	36	180	0	0	0	0	0	0	0	0	0	0	0
ASV264	358	81	123	0	58	0	113	32	0	271	0	0	0	0	0	0	0	0	0	0	0
ASV265	45	0	569	0	0	0	0	0	22	399	0	0	0	0	0	0	0	0	0	0	0
ASV266	0	0	0	0	0	0	0	0	0	0	83	20	93	0	7	0	0	351	383	30	67
ASV267	0	0	0	0	0	0	0	0	0	0	865	22	0	25	0	0	0	4	0	10	106
ASV268	0	0	0	0	0	0	0	0	0	0	97	0	23	623	0	0	0	0	0	283	0
ASV269	0	0	0	0	0	0	0	0	0	0	0	166	31	31	8	287	0	150	64	149	128
ASV270	0	0	0	0	0	0	0	0	0	0	12	163	139	0	31	55	15	129	383	11	68
ASV271	0	0	0	0	0	0	0	0	0	0	0	0	0	199	0	209	427	0	0	65	102
ASV272	86	27	265	0	23	0	143	124	0	334	0	0	0	0	0	0	0	0	0	0	0
ASV273	134	50	132	165	74	0	0	37	0	129	68	0	0	139	0	0	0	0	0	71	0
ASV274	0	76	120	0	87	0	103	0	0	93	103	0	0	16	57	23	0	0	24	253	43
ASV275	0	0	0	0	0	0	0	0	0	0	8	0	0	986	0	0	0	4	0	0	0
ASV276	0	0	0	0	0	998	0	0	0	0	0	0	0	0	0	0	0	0	0	0	0
ASV277	80	187	204	0	94	0	132	132	23	143	0	0	0	0	0	0	0	0	0	0	0
ASV279	0	0	0	0	0	0	0	0	0	0	13	0	82	11	735	0	0	0	129	0	25
ASV280	0	0	0	0	0	0	0	0	0	0	0	315	92	42	29	123	8	46	164	63	107
ASV281	0	0	0	0	0	0	0	0	0	0	48	0	277	35	7	150	0	184	217	67	0
ASV282	166	305	290	0	83	14	91	36	0	0	0	0	0	0	0	0	0	0	0	0	0
ASV283	187	58	170	0	187	0	100	59	0	221	0	0	0	0	0	0	0	0	0	0	0
ASV284	98	80	0	0	71	0	359	201	0	0	116	0	0	20	0	0	0	0	0	0	31
ASV285	0	0	0	0	0	0	0	0	0	0	0	124	0	0	591	0	0	0	61	0	199
ASV286	0	599	0	0	209	0	0	156	0	0	0	0	0	0	0	0	0	0	0	0	0
ASV287	0	0	0	0	0	0	0	0	0	0	0	207	0	704	0	53	0	0	0	0	0
ASV288	0	0	0	0	0	0	0	0	0	0	0	933	0	0	0	4	0	0	8	5	9
ASV289	0	0	0	0	0	957	0	0	0	0	0	0	0	0	0	0	0	0	0	0	0
ASV290	170	104	74	80	89	0	86	63	0	0	46	0	39	69	0	25	0	16	0	65	23
ASV291	136	91	102	9	97	0	66	0	0	166	35	130	30	15	0	0	0	33	22	15	0
ASV292	0	0	0	0	0	0	0	0	0	0	24	0	51	283	9	0	0	39	0	370	167
ASV293	0	0	0	0	0	0	0	0	0	0	0	115	77	0	98	107	108	302	52	12	71
ASV294	0	0	0	0	0	0	0	0	0	0	0	0	0	64	0	589	0	114	173	0	0
ASV295	96	0	202	0	87	0	160	275	113	0	0	0	0	2	0	0	0	0	0	0	0
ASV296	0	0	0	0	0	0	0	0	0	0	144	0	52	44	86	35	57	98	208	178	32
ASV297	0	0	0	0	0	0	0	0	0	0	126	0	58	68	0	221	0	252	54	142	0
ASV299	157	72	197	0	67	0	141	174	0	67	42	0	0	0	0	0	0	0	0	0	0
ASV300	0	0	268	0	0	0	0	0	0	0	0	18	86	0	0	0	159	0	0	0	380
ASV301	0	0	0	0	0	0	0	0	0	0	24	63	249	27	110	277	0	10	78	39	31
ASV302	0	0	0	0	0	0	0	0	0	0	165	53	0	0	118	0	214	106	42	206	0
ASV303	0	0	0	569	0	0	0	0	0	0	0	0	27	0	0	67	0	66	30	17	126
ASV304	114	81	209	0	84	0	115	167	0	130	0	0	0	0	0	0	0	0	0	0	0
ASV305	423	45	17	0	51	11	169	155	6	16	0	0	0	0	0	0	0	0	0	0	0
ASV306	0	0	0	0	0	0	0	0	0	0	0	9	69	0	0	118	67	597	2	0	28
ASV307	0	0	141	0	0	0	0	0	0	0	0	197	0	31	39	34	82	75	78	135	75
ASV308	0	0	0	0	0	0	0	0	0	0	0	87	117	0	419	41	7	41	67	0	105
ASV310	0	0	0	0	0	0	0	0	0	0	0	76	121	28	0	0	0	42	0	69	541
ASV311	0	0	0	0	0	0	0	0	0	0	0	0	0	0	172	34	437	0	36	99	96
ASV312	0	0	0	0	0	0	0	0	0	0	0	19	251	4	12	111	6	102	0	361	6
ASV313	0	0	0	0	0	0	0	0	0	0	110	128	103	0	72	73	0	105	82	35	162
ASV314	0	0	0	0	0	868	0	0	0	0	0	0	0	0	0	0	0	0	0	0	0
ASV315	0	0	0	0	0	0	0	0	0	0	0	45	238	0	168	56	71	100	0	125	63
ASV316	0	0	0	0	0	0	0	0	0	0	0	0	387	0	345	0	53	0	0	0	81
ASV317	0	0	0	0	0	0	0	0	0	0	0	48	76	0	307	329	0	74	0	26	0
ASV318	295	115	110	0	51	0	24	11	0	251	0	0	0	0	0	0	0	0	0	0	0
ASV319	0	0	0	0	0	853	0	0	0	0	0	0	0	0	0	0	0	0	0	0	0
ASV320	0	0	0	0	0	0	0	0	0	0	0	129	134	0	359	36	23	171	0	0	0
ASV321	263	147	219	0	42	0	22	20	0	138	0	0	0	0	0	0	0	0	0	0	0
ASV322	0	0	0	0	0	0	0	0	0	0	0	120	127	0	364	47	0	192	0	0	0
ASV323	0	189	0	68	171	121	68	175	58	0	0	0	0	0	0	0	0	0	0	0	0
ASV324	0	0	0	0	0	0	0	0	0	0	0	315	268	0	124	0	0	37	0	75	30
ASV326	27	71	281	0	0	44	0	6	0	414	0	0	0	0	0	0	0	0	0	0	0
ASV327	131	0	123	0	0	0	0	0	64	148	0	0	0	0	0	0	377	0	0	0	0
ASV328	0	0	0	0	0	839	0	0	0	0	0	0	0	0	0	0	0	0	0	0	0
ASV329	4	24	12	4	18	0	42	39	73	0	100	0	73	53	100	33	0	40	59	79	83
ASV330	57	90	0	228	190	0	101	91	24	53	0	0	0	0	0	0	0	0	0	0	0
ASV331	295	53	202	0	71	0	90	83	0	39	0	0	0	0	0	0	0	0	0	0	0
ASV332	70	39	40	0	36	0	0	15	0	31	70	0	0	202	0	0	0	0	0	328	0
ASV333	0	0	12	0	0	0	44	33	0	68	16	175	8	297	12	109	0	11	0	7	39
ASV334	0	0	0	0	0	0	0	0	0	0	22	0	68	303	0	0	172	0	0	202	58
ASV335	0	0	0	0	0	0	0	0	0	0	0	298	260	0	0	61	120	0	56	0	28
ASV336	0	0	0	0	0	0	0	0	0	0	0	371	118	0	29	174	0	81	0	0	48
ASV337	96	0	0	220	0	0	0	43	460	0	0	0	0	0	0	0	0	0	0	0	0
ASV338	113	148	105	0	114	0	87	92	9	0	0	0	0	29	0	0	0	27	0	94	0
ASV340	0	0	0	0	0	0	0	0	0	0	0	109	0	0	0	0	0	331	269	0	102
ASV341	0	10	0	0	37	0	0	22	7	92	262	0	42	191	0	81	0	0	0	57	0
ASV342	31	0	0	59	0	0	0	0	0	0	23	0	44	185	0	0	0	0	0	458	0
ASV343	186	218	193	0	153	0	28	0	4	13	0	0	0	0	0	0	0	0	0	0	0
ASV344	0	0	0	59	0	16	0	0	719	0	0	0	0	0	0	0	0	0	0	0	0
ASV345	278	0	209	0	0	0	0	0	0	90	119	0	0	0	0	0	0	0	22	75	0
ASV346	0	0	0	0	0	0	0	0	0	0	65	0	80	164	40	132	0	59	0	194	59
ASV347	0	0	0	0	0	0	0	0	0	0	0	83	27	0	131	86	128	122	165	5	42
ASV348	0	0	0	0	0	0	0	0	0	0	0	0	113	240	0	274	45	51	0	66	0
ASV349	0	0	0	0	0	0	0	0	0	0	0	0	0	0	201	0	0	0	579	0	0
ASV350	0	0	0	0	0	0	0	0	0	0	0	99	26	0	234	95	19	227	57	0	20
ASV351	0	0	0	0	0	0	0	0	0	0	0	0	105	0	203	0	15	223	151	0	77
ASV352	116	103	188	0	70	0	46	93	0	107	21	0	0	28	0	0	0	0	0	0	0
ASV353	0	26	0	0	0	0	0	0	0	0	0	71	120	53	6	53	125	68	55	63	131
ASV354	0	0	0	0	0	0	0	0	0	0	176	0	76	50	30	92	10	106	133	97	0
ASV355	80	0	201	0	0	0	51	56	30	73	0	0	62	164	0	0	0	51	0	0	0
ASV356	179	71	151	0	44	0	54	42	12	74	100	0	0	39	0	0	0	0	0	0	0
ASV357	0	0	0	0	0	0	0	0	0	0	0	99	0	43	0	211	240	65	0	105	3
ASV358	81	83	65	0	58	48	91	192	49	98	0	0	0	0	0	0	0	0	0	0	0
ASV359	0	0	0	0	0	762	0	0	0	0	0	0	0	0	0	0	0	0	0	0	0
ASV360	0	0	0	0	0	0	0	0	0	0	0	37	45	337	0	105	21	0	0	217	0
ASV361	177	57	120	0	0	0	0	0	0	111	87	0	15	42	0	0	0	0	0	110	42
ASV362	22	0	84	0	0	12	42	0	0	0	101	54	0	69	0	181	0	84	0	44	65
ASV363	0	0	0	0	0	0	0	0	0	0	0	351	0	0	0	0	160	0	23	0	223
ASV364	0	0	0	0	0	0	0	0	0	0	0	0	0	0	0	0	755	0	0	0	0
ASV365	140	28	35	0	22	0	51	62	339	76	0	0	0	0	0	0	0	0	0	0	0
ASV366	77	172	26	15	37	35	58	90	232	10	0	0	0	0	0	0	0	0	0	0	0
ASV367	0	80	0	148	66	43	56	29	329	0	0	0	0	0	0	0	0	0	0	0	0
ASV368	0	0	0	0	0	0	0	0	0	0	275	0	0	0	0	468	0	0	0	0	0
ASV369	0	33	78	0	0	0	34	33	43	279	62	84	0	0	0	0	0	94	0	0	0
ASV370	0	0	0	0	0	0	0	0	0	0	0	3	107	66	19	85	124	119	84	0	132
ASV371	161	48	132	0	48	0	48	27	15	166	92	0	0	0	0	0	0	0	0	0	0
ASV372	0	0	0	0	0	0	0	0	0	0	35	43	42	0	557	18	0	0	25	14	3
ASV373	0	0	0	0	0	0	0	0	0	0	0	0	36	68	25	165	0	16	227	32	168
ASV374	128	135	227	0	77	75	0	0	20	72	0	0	0	0	0	0	0	0	0	0	0
ASV375	0	461	54	0	155	0	33	31	0	0	0	0	0	0	0	0	0	0	0	0	0
ASV376	0	0	0	0	0	0	0	0	0	0	0	13	67	40	0	26	34	137	46	172	198
ASV377	0	0	0	0	0	0	0	0	0	0	0	0	0	0	0	729	0	0	0	0	0
ASV378	0	0	0	0	0	0	0	0	0	0	0	0	13	0	0	79	0	454	0	182	0
ASV379	0	0	0	0	0	0	0	0	0	0	0	0	0	18	0	481	0	190	0	39	0
ASV380	0	0	0	0	0	728	0	0	0	0	0	0	0	0	0	0	0	0	0	0	0
ASV381	0	0	0	0	0	0	0	0	0	0	0	0	261	0	27	331	0	107	0	0	0
ASV382	64	0	94	0	51	0	0	0	0	85	99	0	0	329	0	0	0	0	0	0	0
ASV383	25	78	0	0	34	0	54	16	0	14	29	0	0	104	0	0	14	26	0	169	159
ASV384	0	0	0	0	0	0	0	0	0	0	0	162	0	0	0	208	0	0	0	101	245
ASV385	32	127	94	0	139	0	198	118	8	0	0	0	0	0	0	0	0	0	0	0	0
ASV386	0	54	35	0	0	0	291	288	0	46	0	0	0	0	0	0	0	0	0	0	0
ASV387	113	68	75	0	110	5	123	100	35	82	0	0	0	0	0	0	0	0	0	0	0
ASV388	0	0	0	0	0	0	0	0	0	0	0	35	18	0	160	50	57	73	142	95	75
ASV389	0	0	0	0	0	0	0	0	0	0	0	26	92	0	51	98	21	110	71	71	165
ASV390	53	26	0	0	18	0	27	33	0	41	14	0	18	41	22	64	312	22	0	11	0
ASV391	0	0	0	0	0	0	0	0	0	0	0	0	28	14	8	609	0	9	0	0	34
ASV392	53	14	101	52	107	0	44	16	15	297	0	0	0	0	0	0	0	0	0	0	0
ASV393	62	26	0	0	0	0	0	17	0	0	100	71	58	65	28	130	0	10	0	88	42
ASV395	88	36	0	91	0	0	57	76	68	61	176	0	0	0	43	0	0	0	0	0	0
ASV396	0	0	0	0	0	0	0	0	0	0	128	28	23	94	0	48	241	19	0	94	18
ASV397	287	0	23	0	0	0	11	6	0	363	0	0	0	0	0	0	0	0	0	0	0
ASV398	0	0	0	0	0	0	0	0	0	0	0	122	0	0	0	0	0	260	243	0	62
ASV399	0	0	0	0	0	0	0	0	0	0	0	183	205	16	82	20	19	33	68	0	59
ASV400	77	38	42	0	22	0	22	25	39	0	86	0	71	0	56	0	0	51	47	52	56
ASV401	79	0	42	0	0	0	0	0	0	0	16	44	58	33	27	114	0	64	90	91	25
ASV402	40	37	38	0	47	0	113	137	31	33	0	0	0	16	0	0	0	0	0	190	0
ASV403	43	0	45	0	0	0	0	0	25	103	0	36	0	120	19	125	27	18	89	0	30
ASV404	0	502	0	0	130	25	0	0	22	0	0	0	0	0	0	0	0	0	0	0	0
ASV405	0	0	0	0	0	0	0	0	0	0	102	0	0	552	0	0	0	0	0	23	0
ASV406	0	0	0	0	0	0	0	0	0	0	0	36	209	0	81	79	45	0	132	50	43
ASV407	69	128	0	0	103	0	24	28	0	0	73	0	0	32	12	0	84	57	0	64	0
ASV408	102	137	43	0	86	0	30	39	8	227	0	0	0	0	0	0	0	0	0	0	0
ASV409	48	0	0	0	0	0	0	0	0	0	0	0	0	0	0	149	0	357	0	117	0
ASV410	9	0	0	0	0	0	0	0	0	0	0	128	19	44	0	75	22	0	62	0	305
ASV411	80	79	32	0	0	0	0	0	0	0	86	46	105	0	22	53	0	19	0	141	0
ASV412	0	0	0	0	0	0	0	0	0	0	0	18	231	2	73	0	128	45	97	17	50
ASV414	0	0	0	0	0	0	0	0	0	41	0	0	0	0	0	0	0	0	0	617	0
ASV415	146	14	105	0	93	0	43	23	0	234	0	0	0	0	0	0	0	0	0	0	0
ASV416	148	57	88	0	30	15	72	0	29	218	0	0	0	0	0	0	0	0	0	0	0
ASV417	52	89	40	0	27	0	203	206	0	39	0	0	0	0	0	0	0	0	0	0	0
ASV418	0	0	0	0	0	0	0	0	0	0	0	0	138	0	185	96	50	8	93	50	35
ASV419	52	65	0	0	81	0	35	53	0	301	0	0	0	0	0	0	0	0	0	66	0
ASV420	43	39	32	27	60	0	38	0	0	45	0	0	54	0	9	23	104	82	0	0	96
ASV421	0	0	0	0	0	0	0	0	0	0	0	0	77	0	0	58	0	106	41	0	369
ASV422	78	83	0	0	113	0	0	0	0	0	67	93	0	0	0	0	0	36	26	111	41
ASV424	0	0	0	0	0	0	0	0	0	0	0	0	0	0	0	21	626	0	0	0	0
ASV425	219	0	202	0	0	52	87	55	0	30	0	0	0	0	0	0	0	0	0	0	0
ASV426	73	0	104	0	98	0	57	36	0	76	0	0	68	0	0	54	14	0	19	46	0
ASV427	0	0	0	0	0	643	0	0	0	0	0	0	0	0	0	0	0	0	0	0	0
ASV428	118	58	416	0	42	0	0	0	8	0	0	0	0	0	0	0	0	0	0	0	0
ASV429	0	0	0	0	0	0	0	0	0	0	0	97	50	35	96	33	0	140	62	87	38
ASV430	0	0	0	0	0	0	0	0	0	0	0	81	74	0	8	68	0	83	84	0	240
ASV431	0	0	0	20	0	0	0	0	0	0	0	101	28	221	97	81	64	15	10	0	0
ASV432	0	0	0	0	0	0	0	0	0	0	0	154	47	0	19	56	0	18	218	0	125
ASV433	0	635	0	0	0	0	0	0	0	0	0	0	0	0	0	0	0	0	0	0	0
ASV434	0	0	0	0	0	0	0	0	0	0	0	110	37	47	32	131	0	105	48	46	75
ASV435	22	28	0	0	0	0	0	0	0	0	40	200	32	27	7	26	21	38	26	76	86
ASV436	0	5	0	0	0	0	9	0	0	0	29	0	0	0	228	276	0	0	0	80	2
ASV437	0	0	0	0	0	0	0	0	0	0	0	0	23	116	0	26	132	0	330	0	0
ASV438	0	0	0	0	0	0	0	0	0	0	0	594	0	0	0	0	0	0	31	0	0
ASV439	0	0	0	0	0	0	0	0	0	0	0	0	97	0	0	239	0	28	26	0	234
ASV440	0	0	0	0	0	0	0	0	0	0	0	264	0	0	67	0	44	68	65	0	116
ASV441	0	0	0	0	0	0	0	0	0	0	0	0	0	623	0	0	0	0	0	0	0
ASV442	0	0	0	0	0	0	0	0	0	0	44	0	79	53	0	28	0	39	0	290	88
ASV443	0	0	0	0	0	619	0	0	0	0	0	0	0	0	0	0	0	0	0	0	0
ASV444	0	0	0	0	0	0	0	0	0	0	0	0	0	0	57	0	0	0	0	25	532
ASV445	0	168	0	0	153	0	65	53	0	175	0	0	0	0	0	0	0	0	0	0	0
ASV446	42	141	39	0	134	0	77	94	22	64	0	0	0	0	0	0	0	0	0	0	0
ASV447	0	0	0	0	0	0	0	0	0	0	0	0	0	0	0	0	0	0	606	0	0
ASV448	133	0	211	0	0	0	48	0	0	213	0	0	0	0	0	0	0	0	0	0	0
ASV449	0	0	0	0	0	0	0	0	0	0	21	0	223	38	0	285	29	0	0	7	0
ASV450	0	0	0	0	0	0	0	0	0	0	0	0	0	50	0	0	0	0	0	552	0
ASV451	0	0	0	0	0	0	0	0	0	0	0	80	0	0	0	0	0	0	0	0	520
ASV452	0	0	0	0	0	0	0	0	0	0	29	17	29	26	35	46	32	42	255	24	64
ASV453	0	0	0	0	0	0	0	0	0	0	166	0	0	0	0	0	0	292	102	0	35
ASV454	0	0	0	0	0	0	0	0	0	0	0	0	0	0	0	0	592	0	0	0	0
ASV455	0	0	0	0	0	0	0	0	0	0	0	94	95	0	63	75	15	109	87	0	53
ASV456	0	0	0	0	0	0	0	0	0	0	0	0	0	0	0	565	0	0	26	0	0
ASV457	0	0	0	0	0	0	0	0	0	0	38	0	0	127	0	0	0	0	0	424	0
ASV458	0	0	0	0	0	0	0	0	26	0	0	0	32	0	0	14	0	0	0	6	510
ASV459	0	0	0	0	0	0	0	0	0	0	0	0	0	98	0	0	0	0	0	488	0
ASV460	0	0	0	0	0	0	0	0	0	0	61	0	0	420	0	0	0	0	0	101	4
ASV461	0	9	30	0	4	0	0	0	11	0	92	0	19	0	0	107	48	68	66	66	65
ASV462	0	0	0	0	0	0	0	0	0	0	41	91	0	0	85	75	0	152	84	39	16
ASV463	0	0	0	572	0	0	0	0	0	0	0	0	0	0	0	0	0	0	0	10	0
ASV464	0	0	123	0	0	0	201	230	0	0	0	0	0	0	8	0	20	0	0	0	0
ASV465	8	0	0	125	77	0	91	105	176	0	0	0	0	0	0	0	0	0	0	0	0
ASV466	0	0	0	582	0	0	0	0	0	0	0	0	0	0	0	0	0	0	0	0	0
ASV467	0	0	0	0	0	0	0	0	0	0	0	0	105	125	12	84	106	53	0	46	49
ASV468	400	0	161	0	0	0	0	0	0	19	0	0	0	0	0	0	0	0	0	0	0
ASV469	0	0	0	0	0	0	0	0	0	0	0	21	25	0	68	0	310	27	57	70	0
ASV470	0	0	0	0	0	0	0	0	0	0	0	0	0	0	0	39	0	0	0	0	539
ASV471	0	0	0	0	0	0	0	0	0	0	0	0	67	0	7	147	16	216	36	63	25
ASV472	0	0	0	24	0	0	0	0	0	0	0	11	91	176	13	0	0	19	0	154	88
ASV473	0	0	0	0	0	0	0	0	0	0	0	27	100	21	23	96	0	76	40	154	39
ASV474	0	0	0	0	0	0	0	0	0	0	52	0	52	0	13	100	0	206	130	0	23
ASV475	0	0	0	0	0	575	0	0	0	0	0	0	0	0	0	0	0	0	0	0	0
ASV477	0	0	0	0	0	0	0	0	0	0	32	99	91	31	33	6	4	104	93	26	54
ASV478	0	0	0	0	0	0	0	0	0	0	0	25	74	0	64	36	296	26	39	4	9
ASV479	0	0	0	572	0	0	0	0	0	0	0	0	0	0	0	0	0	0	0	0	0
ASV480	0	0	0	0	0	571	0	0	0	0	0	0	0	0	0	0	0	0	0	0	0
ASV481	0	0	9	0	0	0	0	0	0	0	30	53	57	9	51	0	40	32	118	117	54
ASV482	31	49	57	0	41	0	24	15	14	25	2	20	33	77	2	85	10	13	0	9	63
ASV483	0	0	0	0	0	0	0	0	0	0	0	361	0	0	0	170	0	19	0	0	19
ASV484	0	39	0	0	11	0	27	6	0	0	0	0	0	144	0	168	0	56	9	0	106
ASV486	0	0	0	0	0	0	0	0	0	0	27	0	0	0	48	68	0	388	0	0	33
ASV487	0	0	0	0	0	0	0	0	0	0	0	0	0	0	0	15	549	0	0	0	0
ASV489	0	0	0	0	0	0	0	0	0	0	0	0	0	0	0	46	498	0	0	17	0
ASV490	0	0	0	185	60	0	94	44	176	0	0	0	0	0	0	0	0	0	0	0	0
ASV491	0	20	21	0	42	0	0	0	0	0	68	0	7	166	5	20	0	15	0	131	63
ASV492	0	0	0	0	0	0	0	0	0	0	0	121	23	38	71	68	0	93	144	0	0
ASV493	0	0	0	0	0	0	0	0	0	0	0	128	0	0	91	0	222	0	60	0	56
ASV494	0	24	16	0	16	0	0	0	0	6	75	0	0	112	0	0	38	0	0	268	0
ASV496	0	0	0	0	0	0	0	0	0	0	0	0	0	125	0	82	0	344	0	0	0
ASV497	71	165	0	0	50	0	50	92	35	55	32	0	0	0	0	0	0	0	0	0	0
ASV498	0	0	0	0	0	0	0	0	0	0	0	0	26	0	0	46	375	78	0	0	25
ASV499	0	298	54	0	198	0	0	0	0	0	0	0	0	0	0	0	0	0	0	0	0
ASV500	0	0	0	0	0	0	0	0	0	0	0	29	109	0	0	0	249	36	99	0	27
ASV501	0	0	0	0	0	0	3	0	0	0	0	0	94	0	83	192	0	8	45	0	124
ASV502	0	0	0	0	0	549	0	0	0	0	0	0	0	0	0	0	0	0	0	0	0
ASV503	0	0	0	0	0	0	0	0	0	0	30	59	102	0	227	23	14	17	20	56	0
ASV504	0	0	0	0	0	0	0	0	0	0	74	0	50	79	0	0	20	0	0	263	61
ASV505	0	0	0	0	0	0	0	0	0	0	0	0	0	167	0	0	0	380	0	0	0
ASV506	0	0	0	0	0	0	0	0	0	0	0	0	0	0	0	449	0	0	65	32	0
ASV507	0	0	0	0	0	0	0	0	0	545	0	0	0	0	0	0	0	0	0	0	0
ASV508	0	0	0	0	0	0	0	0	0	0	395	0	0	10	34	28	0	17	46	12	0
ASV509	0	0	0	0	0	0	0	0	0	0	119	0	39	0	95	17	0	42	205	0	24
ASV511	105	176	49	0	59	0	57	19	0	74	0	0	0	0	0	0	0	0	0	0	0
ASV512	17	0	53	0	15	6	0	0	0	38	47	19	0	23	0	55	23	60	117	29	36
ASV513	77	26	0	0	0	0	0	0	0	121	112	0	0	106	0	0	0	0	0	94	0
ASV514	0	174	0	0	132	0	167	0	0	63	0	0	0	0	0	0	0	0	0	0	0
ASV515	0	0	0	0	0	536	0	0	0	0	0	0	0	0	0	0	0	0	0	0	0
ASV516	0	0	0	0	0	0	0	0	0	0	0	0	0	60	0	56	51	0	253	80	35
ASV517	0	0	0	0	0	0	0	0	0	0	0	0	0	535	0	0	0	0	0	0	0
ASV518	0	0	13	0	27	0	0	36	0	458	0	0	0	0	0	0	0	0	0	0	0
ASV519	39	0	59	0	33	0	44	30	30	14	59	17	7	53	20	19	0	25	21	51	10
ASV520	0	0	0	0	0	0	0	0	0	0	0	0	0	0	0	20	445	0	0	66	0
ASV521	28	176	65	0	110	0	20	24	9	77	0	0	0	16	0	0	0	0	0	4	0
ASV522	0	0	0	0	0	0	0	0	529	0	0	0	0	0	0	0	0	0	0	0	0
ASV523	0	0	0	0	0	0	0	0	0	0	0	26	142	0	0	0	40	168	11	116	26
ASV524	0	0	0	0	0	0	79	0	0	275	0	0	25	30	0	48	0	20	0	40	11
ASV525	41	0	0	0	51	0	53	9	0	31	71	0	24	45	0	43	50	0	0	110	0
ASV526	0	0	0	0	0	0	0	0	0	0	43	0	0	433	0	0	0	0	0	52	0
ASV527	0	0	0	0	0	0	0	0	0	0	239	0	38	23	0	36	9	34	51	54	43
ASV528	113	51	37	43	81	0	56	0	0	57	0	0	0	35	0	0	0	0	0	53	0
ASV529	106	42	53	0	55	0	43	0	0	120	106	0	0	0	0	0	0	0	0	0	0
ASV530	0	0	0	0	0	0	0	0	0	0	0	0	0	466	54	3	0	0	0	0	0
ASV531	0	0	0	0	0	0	0	0	0	0	522	0	0	0	0	0	0	0	0	0	0
ASV532	0	0	0	0	0	0	0	0	0	0	0	0	0	192	0	326	0	0	0	0	0
ASV533	0	41	40	0	22	6	0	0	0	0	0	0	36	52	20	9	22	0	0	19	249
ASV534	0	0	0	0	0	0	0	0	0	0	0	179	0	0	22	28	111	53	22	67	33
ASV535	55	34	165	0	0	0	38	40	0	183	0	0	0	0	0	0	0	0	0	0	0
ASV536	0	0	0	0	0	0	0	0	0	0	0	117	194	0	43	0	0	52	0	87	20
ASV537	0	0	0	0	0	0	0	0	0	0	0	188	0	0	0	0	270	0	55	0	0
ASV538	0	12	0	10	0	490	0	0	0	0	0	0	0	0	0	0	0	0	0	0	0
ASV539	0	0	0	0	0	512	0	0	0	0	0	0	0	0	0	0	0	0	0	0	0
ASV540	0	0	0	0	0	0	0	0	0	0	0	0	511	0	0	0	0	0	0	0	0
ASV541	98	55	72	0	0	0	112	86	0	88	0	0	0	0	0	0	0	0	0	0	0
ASV542	0	100	0	0	0	409	0	0	0	0	0	0	0	0	0	0	0	0	0	0	0
ASV543	119	0	226	0	0	0	0	0	0	94	14	0	0	0	0	56	0	0	0	0	0
ASV544	71	47	88	0	24	0	39	61	16	0	25	0	0	18	3	34	0	4	0	70	8
ASV545	0	0	0	0	0	0	0	0	0	0	0	38	85	34	0	76	0	95	62	47	71
ASV546	0	0	0	0	0	0	0	0	0	0	0	0	0	0	508	0	0	0	0	0	0
ASV547	0	0	0	0	0	0	0	0	0	0	505	0	0	0	0	0	0	0	0	0	0
ASV548	85	0	78	0	0	0	0	0	0	0	29	6	0	0	39	79	40	65	0	50	34
ASV549	0	0	0	0	0	0	0	0	0	0	71	0	0	0	82	0	0	60	117	174	0
ASV550	0	0	0	0	0	0	0	0	0	0	0	0	0	0	0	0	464	0	0	38	0
ASV551	0	0	0	0	0	0	0	0	0	0	0	0	202	0	24	0	0	276	0	0	0
ASV552	0	0	0	0	0	502	0	0	0	0	0	0	0	0	0	0	0	0	0	0	0
ASV553	0	0	0	0	0	0	0	0	0	0	0	0	0	0	0	0	0	0	0	501	0
ASV554	30	27	116	51	40	0	36	52	0	119	0	0	0	30	0	0	0	0	0	0	0
ASV555	0	0	0	0	0	0	0	0	0	0	0	485	0	0	0	16	0	0	0	0	0
ASV557	0	0	0	0	0	499	0	0	0	0	0	0	0	0	0	0	0	0	0	0	0
ASV558	0	0	0	0	0	0	0	0	0	0	0	86	202	0	15	56	0	77	47	0	16
ASV559	0	0	0	0	0	0	0	0	0	0	0	144	38	0	13	39	77	114	56	0	17
ASV560	0	0	0	0	0	0	0	0	0	0	0	0	0	0	88	154	0	59	54	0	143
ASV561	0	0	0	0	0	497	0	0	0	0	0	0	0	0	0	0	0	0	0	0	0
ASV562	0	0	0	0	0	0	0	0	0	0	308	18	26	0	26	23	2	0	50	26	17
ASV563	0	0	0	0	0	0	0	0	0	0	0	0	0	303	0	0	66	0	0	127	0
ASV564	0	0	0	0	0	0	0	0	0	0	0	0	67	0	62	0	0	114	164	0	88
ASV565	0	0	0	0	0	0	0	0	0	0	0	232	0	0	0	40	144	0	78	0	0
ASV566	0	73	35	4	72	0	52	26	0	20	0	0	0	88	0	51	0	0	0	0	72
ASV567	0	0	0	0	0	0	0	0	0	0	55	0	0	34	0	215	0	49	0	58	81
ASV568	0	9	0	0	3	0	0	0	0	0	20	0	28	83	2	98	22	41	153	33	0
ASV569	0	0	0	0	0	0	0	0	0	0	58	50	62	0	0	32	38	0	122	0	129
ASV570	0	29	10	0	41	0	20	15	0	32	28	0	0	123	0	4	19	13	0	155	0
ASV571	101	73	190	0	0	6	0	0	0	119	0	0	0	0	0	0	0	0	0	0	0
ASV572	112	17	64	0	81	0	70	39	0	104	0	0	0	0	0	0	0	0	0	0	0
ASV574	0	0	0	0	0	0	0	0	0	0	0	228	6	0	25	0	0	0	220	0	7
ASV575	0	0	0	0	0	0	0	0	0	0	0	0	0	0	52	422	0	11	0	0	0
ASV576	56	0	306	0	0	18	0	0	22	0	71	0	0	11	0	0	0	0	0	0	0
ASV577	0	0	0	0	0	0	0	0	0	0	0	17	64	12	0	135	93	20	0	96	47
ASV578	0	0	484	0	0	0	0	0	0	0	0	0	0	0	0	0	0	0	0	0	0
ASV579	0	0	0	0	0	0	0	0	0	0	0	0	408	0	0	0	0	0	74	0	0
ASV580	0	0	0	0	0	0	0	0	0	0	0	0	0	0	455	27	0	0	0	0	0
ASV581	0	0	0	0	0	0	0	0	0	0	0	19	271	0	0	20	0	0	4	29	138
ASV582	0	0	37	0	36	5	58	18	0	0	63	0	0	65	0	21	43	24	0	86	24
ASV583	0	0	0	89	0	0	0	0	0	0	0	103	32	40	0	0	48	0	0	165	0
ASV584	28	10	57	0	19	0	10	0	0	26	72	0	0	102	0	18	32	3	0	98	0
ASV585	66	40	148	0	49	0	0	0	0	79	93	0	0	0	0	0	0	0	0	0	0
ASV586	0	0	0	0	0	0	0	0	0	0	0	0	0	327	0	0	71	0	0	77	0
ASV587	0	0	0	0	0	0	0	0	0	0	0	57	0	0	48	0	30	138	51	0	151
ASV588	44	122	42	0	70	9	48	59	0	0	0	0	32	0	0	48	0	0	0	0	0
ASV589	0	0	0	0	0	0	0	0	0	0	0	209	58	0	6	23	85	0	65	11	17
ASV590	0	0	0	0	0	0	0	0	0	0	0	0	159	0	0	0	158	65	50	39	0
ASV591	0	0	311	0	0	0	0	0	0	0	61	0	0	0	0	0	0	0	0	98	0
ASV592	0	0	35	0	0	103	0	0	0	332	0	0	0	0	0	0	0	0	0	0	0
ASV593	0	80	43	0	50	0	0	0	0	0	0	19	0	128	0	37	0	0	0	113	0
ASV594	0	0	0	0	0	0	0	0	0	0	0	0	0	144	0	0	0	18	0	305	0
ASV595	0	0	0	0	0	0	0	0	0	0	111	0	0	70	10	213	0	0	0	62	0
ASV596	0	0	0	0	0	0	0	0	0	0	0	0	371	0	28	0	41	26	0	0	0
ASV597	0	0	0	0	0	0	0	0	0	0	56	6	13	0	65	100	0	147	48	0	30
ASV598	44	10	35	11	13	5	33	6	0	308	0	0	0	0	0	0	0	0	0	0	0
ASV599	0	0	0	0	0	0	0	0	0	0	0	55	56	0	44	84	135	41	49	0	0
ASV600	78	62	208	0	28	0	0	0	0	87	0	0	0	0	0	0	0	0	0	0	0
ASV601	0	0	0	0	0	0	0	0	0	0	0	0	0	429	0	0	0	0	0	33	0
ASV602	0	0	0	0	0	0	0	0	0	0	0	0	0	0	0	0	461	0	0	0	0
ASV603	16	5	0	59	32	0	0	2	347	0	0	0	0	0	0	0	0	0	0	0	0
ASV604	46	30	50	0	0	0	18	17	6	114	0	39	0	13	7	0	0	40	41	0	40
ASV605	48	85	25	0	147	0	34	18	0	50	0	0	0	0	0	0	0	0	0	53	0
ASV606	0	116	0	0	0	344	0	0	0	0	0	0	0	0	0	0	0	0	0	0	0
ASV607	32	48	61	0	33	0	0	0	0	13	13	103	11	0	0	8	24	52	24	0	38
ASV608	0	0	0	0	0	0	0	0	0	0	109	0	170	36	0	61	0	10	37	29	7
ASV609	0	0	0	0	0	459	0	0	0	0	0	0	0	0	0	0	0	0	0	0	0
ASV610	0	0	0	0	0	0	0	0	0	0	0	0	0	434	0	0	24	0	0	0	0
ASV611	0	0	0	0	0	0	0	0	0	0	0	108	10	13	11	68	73	44	68	16	46
ASV612	0	0	0	0	0	0	0	0	0	0	0	0	0	452	0	4	0	0	0	0	0
ASV613	0	0	0	0	0	0	0	0	0	0	7	38	26	7	16	0	3	28	328	2	0
ASV614	0	0	0	451	0	0	0	0	3	0	0	0	0	0	0	0	0	0	0	0	0
ASV615	0	0	96	0	17	6	218	116	0	0	0	0	0	0	0	0	0	0	0	0	0
ASV616	24	207	79	0	49	23	0	0	0	69	0	0	0	0	0	0	0	0	0	0	0
ASV617	62	43	80	0	40	0	0	0	0	59	0	0	23	0	0	36	0	24	0	33	50
ASV619	253	0	195	0	0	0	0	0	0	0	0	0	0	0	0	0	0	0	0	0	0
ASV620	0	0	0	0	0	0	0	0	0	0	0	0	28	0	0	0	300	26	0	36	58
ASV621	0	117	43	0	85	0	92	48	0	0	24	0	0	0	0	0	0	0	0	28	11
ASV622	0	0	0	0	0	0	0	0	0	0	0	0	0	0	0	0	17	0	0	430	0
ASV623	0	0	0	0	0	0	0	0	0	0	0	185	0	0	134	16	0	17	0	0	95
ASV624	0	0	0	0	0	0	0	0	0	0	46	0	0	68	0	56	0	109	0	50	112
ASV625	258	0	0	0	33	0	0	0	42	32	72	0	0	0	0	0	0	0	0	0	0
ASV626	437	0	0	0	0	0	0	0	0	0	0	0	0	0	0	0	0	0	0	0	0
ASV627	0	0	0	0	0	0	0	0	0	0	0	62	0	0	0	39	52	6	205	0	71
ASV628	93	30	65	0	52	0	59	69	0	67	0	0	0	0	0	0	0	0	0	0	0
ASV629	210	0	95	0	0	0	0	0	0	0	0	0	0	128	0	0	0	0	0	0	0
ASV630	0	0	0	0	0	0	0	0	0	0	19	0	38	68	0	40	0	46	115	74	32
ASV631	0	0	0	0	0	0	0	0	0	0	0	84	30	0	25	21	115	19	132	0	5
ASV632	0	0	0	0	0	0	0	0	0	0	0	0	0	155	0	272	0	0	4	0	0
ASV633	0	0	0	430	0	0	0	0	0	0	0	0	0	0	0	0	0	0	0	0	0
ASV634	42	22	44	0	21	0	23	19	7	56	5	2	11	22	0	14	0	52	32	27	28
ASV635	0	0	0	0	0	0	0	0	0	0	113	0	0	21	0	110	0	89	88	0	5
ASV636	0	0	0	0	0	0	0	0	0	0	0	0	0	405	0	0	20	0	0	0	0
ASV637	0	0	0	0	0	0	0	0	0	0	29	0	0	0	0	21	0	61	0	64	249
ASV638	0	0	0	0	0	0	0	0	0	0	0	0	21	0	0	0	0	22	106	0	275
ASV639	0	0	0	0	0	0	0	0	0	0	0	0	30	37	0	28	185	0	0	142	0
ASV642	0	0	0	0	0	0	0	0	0	0	0	0	113	0	0	0	164	144	0	0	0
ASV643	0	0	0	0	0	0	0	0	0	0	22	0	13	242	0	56	0	0	0	36	51
ASV644	0	0	0	0	0	0	0	0	0	77	100	0	0	87	0	38	0	0	0	117	0
ASV645	0	0	0	0	0	0	0	0	0	0	10	15	0	57	55	28	0	116	63	3	72
ASV646	0	0	0	0	0	0	0	0	0	0	0	105	0	68	44	33	0	84	30	55	0
ASV647	0	0	0	0	0	0	0	0	0	0	0	130	0	0	33	17	207	26	6	0	0
ASV648	0	0	0	0	0	0	0	0	0	0	0	123	0	0	23	66	0	0	97	109	0
ASV649	0	0	0	0	0	0	0	0	0	0	0	28	78	0	0	47	44	125	21	0	75
ASV650	78	0	222	0	0	0	0	0	0	0	0	0	0	0	0	15	0	0	0	92	10
ASV651	0	0	0	0	0	0	0	0	0	0	0	0	137	0	39	66	0	86	0	0	89
ASV652	0	0	0	0	0	0	0	0	0	0	374	0	0	40	0	0	0	0	0	0	0
ASV653	0	0	0	0	0	413	0	0	0	0	0	0	0	0	0	0	0	0	0	0	0
ASV654	0	221	0	0	167	0	0	0	0	24	0	0	0	0	0	0	0	0	0	0	0
ASV655	0	0	0	0	0	0	0	0	0	0	0	0	0	410	0	0	0	0	0	0	0
ASV656	0	0	0	0	0	0	0	0	0	0	0	125	0	0	0	35	44	0	113	0	93
ASV657	0	0	0	0	0	0	0	0	0	0	0	0	0	0	0	0	0	409	0	0	0
ASV658	27	16	51	0	12	4	50	98	10	140	0	0	0	0	0	0	0	0	0	0	0
ASV659	51	0	164	108	0	0	0	0	0	43	0	0	0	0	0	0	10	0	0	0	31
ASV660	0	0	0	0	0	0	0	0	0	0	0	0	0	257	2	0	26	0	0	121	0
ASV662	118	0	149	0	0	0	0	35	39	62	0	0	0	0	0	0	0	0	0	0	0
ASV663	0	0	152	28	36	0	0	84	103	0	0	0	0	0	0	0	0	0	0	0	0
ASV664	243	0	140	0	0	0	0	0	0	0	0	0	0	0	0	0	0	18	0	0	0
ASV665	0	0	45	0	0	0	0	0	0	6	73	0	2	116	0	62	0	16	0	80	0
ASV666	45	52	55	0	44	0	43	43	0	117	0	0	0	0	0	0	0	0	0	0	0
ASV667	64	0	11	0	16	13	76	16	11	192	0	0	0	0	0	0	0	0	0	0	0
ASV668	0	0	0	0	0	0	0	0	0	0	0	0	7	22	0	25	72	28	224	20	0
ASV669	0	0	0	0	0	0	0	0	0	0	0	61	41	30	0	64	0	57	65	0	79
ASV670	0	105	0	0	71	0	143	78	0	0	0	0	0	0	0	0	0	0	0	0	0
ASV671	0	0	0	0	0	0	0	0	0	0	0	0	0	0	53	24	0	227	34	43	16
ASV672	0	0	0	44	0	0	28	35	54	29	0	19	19	81	0	0	22	0	15	51	0
ASV674	0	0	0	0	0	396	0	0	0	0	0	0	0	0	0	0	0	0	0	0	0
ASV675	0	0	0	0	0	0	0	0	0	0	0	0	0	0	0	383	0	0	13	0	0
ASV676	0	16	8	0	9	0	6	0	0	13	5	57	52	21	7	35	95	14	0	0	57
ASV677	0	0	0	0	0	0	0	0	0	0	0	32	0	0	102	153	60	0	47	0	0
ASV678	9	54	67	0	116	0	16	14	9	7	11	0	5	23	0	0	0	5	0	57	0
ASV679	0	0	0	0	0	0	0	0	0	0	389	0	0	0	0	0	0	0	0	0	0
ASV680	31	0	19	0	0	0	0	0	0	45	294	0	0	0	0	0	0	0	0	0	0
ASV681	0	0	0	0	0	0	0	0	0	0	0	0	26	20	0	39	0	201	61	0	42
ASV682	71	20	126	0	45	0	37	35	0	48	0	0	0	0	0	7	0	0	0	0	0
ASV684	0	0	0	0	0	0	0	0	0	0	0	203	0	0	0	35	59	4	69	0	18
ASV685	10	128	115	0	41	0	28	21	0	44	0	0	0	0	0	0	0	0	0	0	0
ASV686	0	0	0	0	0	0	0	0	0	0	0	0	0	0	0	0	0	0	0	0	386
ASV687	0	0	0	0	72	0	131	183	0	0	0	0	0	0	0	0	0	0	0	0	0
ASV688	0	0	52	0	0	0	178	112	0	43	0	0	0	0	0	0	0	0	0	0	0
ASV689	0	0	0	0	0	0	0	0	0	0	0	0	0	0	0	385	0	0	0	0	0
ASV690	0	0	0	0	0	0	0	0	0	0	105	0	0	239	0	0	0	0	0	39	0
ASV691	0	0	0	0	0	0	140	151	0	0	0	0	16	10	0	0	0	65	0	0	0
ASV692	0	0	0	0	0	0	0	0	0	0	0	0	38	0	0	18	0	272	42	0	11
ASV693	0	0	0	0	0	0	0	0	0	0	0	0	16	29	64	0	0	0	232	0	40
ASV694	0	0	0	0	0	0	0	0	0	0	0	0	42	70	0	24	102	0	142	0	0
ASV695	232	74	0	0	43	0	0	2	29	0	0	0	0	0	0	0	0	0	0	0	0
ASV696	0	0	99	0	0	0	0	0	0	0	95	98	0	0	9	14	0	63	0	0	0
ASV697	2	0	11	0	15	0	0	9	0	12	24	0	4	133	0	66	0	0	0	95	7
ASV698	0	0	0	0	0	0	0	0	0	0	0	0	157	0	98	49	0	43	0	31	0
ASV699	39	0	0	162	0	0	63	45	0	69	0	0	0	0	0	0	0	0	0	0	0
ASV700	0	0	0	378	0	0	0	0	0	0	0	0	0	0	0	0	0	0	0	0	0
ASV701	0	0	0	0	0	0	0	0	0	0	0	291	20	0	0	63	0	0	0	0	0
ASV702	0	0	0	0	0	0	0	0	0	374	0	0	0	0	0	0	0	0	0	0	0
ASV703	0	0	0	0	0	0	0	0	0	0	0	146	0	0	118	0	0	0	0	0	109
ASV704	30	0	0	0	0	0	0	19	0	59	0	12	0	34	46	29	0	43	16	36	48
ASV705	0	0	0	0	0	0	0	0	0	0	0	0	0	0	0	372	0	0	0	0	0
ASV706	0	0	0	0	0	0	0	0	0	0	0	87	0	0	0	128	0	0	0	0	156
ASV707	0	0	0	0	0	0	0	0	0	0	53	0	16	28	23	77	68	9	7	51	38
ASV708	0	0	0	0	0	0	0	0	0	0	0	0	9	0	4	98	211	48	0	0	0
ASV709	216	51	28	0	65	0	0	0	0	10	0	0	0	0	0	0	0	0	0	0	0
ASV711	0	0	0	0	0	0	0	0	0	0	76	0	0	239	0	0	0	0	0	53	0
ASV712	0	0	0	0	0	0	0	0	0	0	0	0	87	0	0	145	55	63	0	0	18
ASV713	0	0	0	0	0	0	0	0	0	0	0	0	0	0	222	0	0	107	39	0	0
ASV715	0	0	0	0	0	0	0	0	0	0	0	26	148	0	30	96	6	27	0	0	34
ASV716	0	0	47	0	0	0	0	0	4	0	0	0	76	0	15	19	0	62	0	0	144
ASV717	0	46	0	0	64	0	45	45	0	94	0	0	0	0	0	0	0	0	0	70	0
ASV718	0	0	0	0	0	0	0	0	0	0	0	0	0	0	0	352	10	0	0	0	0
ASV719	0	0	0	0	0	0	0	0	0	0	31	0	21	186	0	12	0	0	0	112	0
ASV720	0	0	0	0	0	0	0	0	0	0	56	0	0	63	0	0	0	0	0	242	0
ASV721	74	22	114	0	0	0	78	73	0	0	0	0	0	0	0	0	0	0	0	0	0
ASV722	0	0	0	283	2	0	42	0	33	0	0	0	0	0	0	0	0	0	0	0	0
ASV723	0	0	0	0	0	0	0	0	0	0	0	0	0	0	0	0	0	0	0	0	360
ASV724	0	0	0	0	0	0	0	0	0	0	181	0	0	0	123	55	0	0	0	0	0
ASV725	0	0	0	0	0	0	0	0	0	0	0	0	0	0	297	61	0	0	0	0	0
ASV726	0	0	0	0	0	0	0	0	0	0	139	0	0	218	0	0	0	0	0	0	0
ASV727	0	0	0	0	0	0	0	0	0	0	95	4	37	0	15	9	0	22	55	63	57
ASV728	0	0	0	0	0	0	0	0	0	0	12	0	23	149	13	59	63	9	0	27	0
ASV729	0	0	355	0	0	0	0	0	0	0	0	0	0	0	0	0	0	0	0	0	0
ASV730	0	196	0	0	158	0	0	0	0	0	0	0	0	0	0	0	0	0	0	0	0
ASV732	0	0	0	0	0	0	0	0	0	0	0	0	244	0	76	33	0	0	0	0	0
ASV734	0	0	0	0	0	0	0	0	0	0	0	47	0	0	0	63	43	108	0	0	91
ASV735	0	0	0	229	0	0	0	0	123	0	0	0	0	0	0	0	0	0	0	0	0
ASV736	0	0	0	0	0	0	0	0	0	0	0	11	11	0	58	105	0	53	62	0	52
ASV737	0	0	0	0	0	0	0	0	0	0	20	11	77	25	12	22	41	81	0	34	29
ASV738	0	0	0	0	0	0	0	0	0	0	314	0	0	0	0	37	0	0	0	0	0
ASV739	152	0	89	0	18	0	0	0	0	92	0	0	0	0	0	0	0	0	0	0	0
ASV742	37	88	40	0	99	0	21	65	0	0	0	0	0	0	0	0	0	0	0	0	0
ASV743	0	0	0	0	0	0	0	0	0	0	0	126	0	0	13	0	198	0	0	12	0
ASV744	0	0	0	0	0	0	0	0	0	0	180	0	20	6	11	9	0	8	49	6	59
ASV746	0	0	0	0	0	0	0	0	0	0	0	0	0	67	0	62	0	0	0	218	0
ASV747	183	10	88	0	14	0	0	0	0	46	5	0	0	0	0	0	0	0	0	0	0
ASV748	27	32	22	0	43	0	53	48	33	26	0	0	7	0	0	0	0	55	0	0	0
ASV749	27	47	56	0	29	0	35	0	0	135	0	0	0	17	0	0	0	0	0	0	0
ASV751	24	122	0	13	44	2	45	25	6	0	0	0	0	0	0	8	0	0	0	56	0
ASV752	0	0	0	0	0	0	0	0	0	0	0	61	0	0	0	8	0	143	132	0	0
ASV753	80	0	56	0	28	0	0	0	0	41	52	0	0	87	0	0	0	0	0	0	0
ASV754	37	0	65	0	47	0	29	0	0	0	56	0	0	0	0	0	0	0	0	110	0
ASV755	0	0	0	0	0	0	0	0	0	0	0	68	0	0	0	139	0	64	0	0	72
ASV756	0	0	343	0	0	0	0	0	0	0	0	0	0	0	0	0	0	0	0	0	0
ASV757	0	0	0	0	0	0	0	0	0	0	0	0	62	117	0	37	0	41	0	85	0
ASV758	0	0	129	0	0	0	41	56	0	115	0	0	0	0	0	0	0	0	0	0	0
ASV759	0	44	34	0	90	0	51	75	20	26	0	0	0	0	0	0	0	0	0	0	0
ASV762	0	0	210	0	0	0	88	40	0	0	0	0	0	0	0	0	0	0	0	0	0
ASV763	0	0	0	0	0	0	0	0	0	0	68	0	74	0	0	0	0	152	0	12	31
ASV764	0	0	0	0	0	0	0	0	0	0	0	0	129	0	0	0	117	58	33	0	0
ASV765	50	45	48	0	83	0	16	20	0	75	0	0	0	0	0	0	0	0	0	0	0
ASV766	0	0	10	0	0	0	0	0	0	0	0	0	0	326	0	0	0	0	0	0	0
ASV767	0	0	0	0	0	0	0	0	0	0	0	0	27	53	19	49	0	15	0	136	36
ASV768	0	0	0	0	0	0	0	0	0	0	41	0	0	240	0	0	0	0	0	54	0
ASV769	136	0	27	0	23	0	4	0	0	22	17	5	6	0	0	0	26	51	0	13	5
ASV770	0	0	0	0	0	0	0	0	0	0	0	22	80	0	15	42	0	73	87	0	15
ASV771	27	0	0	8	0	0	0	0	0	0	64	0	24	0	15	30	82	30	0	53	0
ASV772	0	0	0	0	0	0	0	0	0	0	32	47	0	0	28	97	0	0	113	0	16
ASV773	0	0	0	0	0	0	0	0	0	0	0	0	18	23	0	63	0	171	29	29	0
ASV774	0	0	0	0	0	0	0	0	0	0	0	0	0	0	0	89	0	0	135	49	60
ASV775	0	0	0	0	0	0	0	0	0	0	0	0	0	15	0	16	184	29	49	39	0
ASV776	31	94	177	0	30	0	0	0	0	0	0	0	0	0	0	0	0	0	0	0	0
ASV777	0	0	0	0	0	0	0	0	0	0	0	0	306	0	0	0	0	0	0	25	0
ASV778	0	0	0	0	0	0	0	0	0	0	330	0	0	0	0	0	0	0	0	0	0
ASV779	0	0	0	0	0	0	0	0	0	0	0	72	0	135	0	0	123	0	0	0	0
ASV780	0	22	12	0	14	0	0	0	0	0	29	0	0	138	0	53	0	0	0	42	19
ASV781	0	0	0	0	0	0	0	0	0	0	44	0	0	285	0	0	0	0	0	0	0
ASV782	22	0	34	0	0	0	0	0	0	0	0	0	0	86	0	0	0	17	0	169	0
ASV783	0	0	0	0	0	0	0	0	0	0	0	209	78	0	0	0	0	34	7	0	0
ASV784	24	0	18	48	33	0	19	0	0	35	54	0	0	44	0	0	0	0	0	53	0
ASV785	0	0	0	327	0	0	0	0	0	0	0	0	0	0	0	0	0	0	0	0	0
ASV786	78	0	50	0	28	0	25	32	0	0	0	0	0	31	0	0	0	0	0	49	34
ASV787	57	69	39	0	55	0	31	23	0	50	0	0	0	0	0	0	0	0	0	0	0
ASV788	0	0	324	0	0	0	0	0	0	0	0	0	0	0	0	0	0	0	0	0	0
ASV789	0	0	0	0	0	0	0	0	0	0	0	0	27	0	16	113	45	0	38	66	18
ASV790	0	0	0	0	0	0	0	0	0	0	0	11	277	0	0	0	0	35	0	0	0
ASV791	0	0	0	0	0	0	0	0	0	0	233	0	0	0	0	0	0	0	0	89	0
ASV792	40	0	27	24	0	0	0	0	0	10	71	0	0	56	0	0	0	0	0	94	0
ASV793	313	0	3	0	0	0	0	0	0	0	0	0	0	0	0	0	0	0	0	6	0
ASV794	0	0	0	0	0	0	0	0	0	0	0	28	38	0	23	43	0	64	66	0	60
ASV795	0	0	0	0	0	0	0	0	0	0	0	0	0	0	0	119	0	0	71	0	132
ASV796	0	0	0	0	0	0	125	129	68	0	0	0	0	0	0	0	0	0	0	0	0
ASV797	0	0	0	0	0	0	0	0	0	0	11	0	0	310	0	0	0	0	0	0	0
ASV798	0	0	0	0	0	0	0	0	0	0	26	0	0	0	0	0	0	0	0	295	0
ASV799	20	18	52	0	0	0	0	0	0	0	0	23	17	0	0	0	0	122	0	24	45
ASV800	0	0	0	0	0	0	0	0	0	0	0	0	57	60	0	89	0	79	0	20	16
ASV801	0	0	0	0	0	0	0	0	0	0	0	47	0	76	0	61	0	0	0	0	137
ASV802	0	0	0	0	0	0	0	0	0	0	32	13	0	0	0	204	0	0	70	0	0
ASV803	0	0	0	0	0	0	0	0	0	0	0	18	300	0	0	0	0	0	0	0	0
ASV804	0	0	0	0	0	0	0	0	0	0	0	0	31	18	12	0	17	86	48	0	106
ASV805	0	0	0	0	0	0	0	0	0	0	0	0	0	0	30	0	288	0	0	0	0
ASV806	15	0	0	0	0	0	28	0	0	275	0	0	0	0	0	0	0	0	0	0	0
ASV807	0	0	0	0	0	0	0	0	0	0	81	0	69	44	0	0	0	0	0	123	0
ASV808	0	0	0	0	0	0	0	0	0	0	0	0	0	0	0	0	0	0	0	317	0
ASV810	0	0	0	0	0	0	0	0	0	0	0	0	0	0	0	42	133	52	35	0	55
ASV811	6	70	119	13	26	0	0	0	0	0	0	0	68	13	0	0	0	0	0	0	0
ASV812	0	0	0	0	0	0	0	0	0	0	0	10	77	0	88	25	9	48	57	0	0
ASV813	54	59	29	0	41	0	0	0	0	0	36	0	0	0	0	0	0	45	0	25	24
ASV814	0	0	0	0	0	0	0	0	0	0	0	0	135	0	0	0	177	0	0	0	0
ASV815	0	0	0	0	0	0	0	0	0	0	0	0	0	0	0	310	0	0	0	0	0
ASV817	0	0	0	0	0	0	0	0	0	0	56	0	131	20	18	29	0	17	0	37	0
ASV819	54	44	44	0	27	0	0	0	0	139	0	0	0	0	0	0	0	0	0	0	0
ASV820	0	0	0	0	0	0	0	0	0	0	0	0	0	308	0	0	0	0	0	0	0
ASV821	18	38	191	0	0	0	10	26	0	0	0	0	0	17	0	0	0	0	0	7	0
ASV822	0	0	0	0	0	0	0	0	0	0	0	26	38	0	15	32	0	53	44	21	78
ASV823	0	64	0	0	32	0	0	0	0	15	0	0	0	0	0	27	34	71	0	29	35
ASV824	0	0	0	0	0	0	0	0	0	0	0	0	0	110	29	72	55	0	0	40	0
ASV825	0	0	0	0	0	0	0	0	0	0	0	0	0	0	0	0	306	0	0	0	0
ASV826	0	0	0	0	0	0	0	0	0	0	0	0	0	0	0	68	41	0	0	0	196
ASV827	0	0	0	0	0	0	0	0	0	0	0	0	0	0	0	305	0	0	0	0	0
ASV828	0	43	24	0	49	0	61	46	0	30	0	0	0	26	0	0	0	0	0	25	0
ASV829	0	0	16	0	0	0	153	105	6	0	0	0	0	13	0	0	10	0	0	0	0
ASV830	47	36	71	0	48	0	48	32	9	12	0	0	0	0	0	0	0	0	0	0	0
ASV831	106	0	57	0	0	0	0	0	0	63	0	0	14	19	0	0	0	0	0	44	0
ASV832	0	0	0	0	0	0	0	0	0	0	63	0	0	0	0	53	0	64	122	0	0
ASV833	0	0	0	0	0	0	0	0	0	0	0	0	0	187	0	40	9	0	0	66	0
ASV835	0	0	0	0	0	0	0	0	0	0	0	0	0	0	0	0	0	0	0	0	302
ASV836	29	24	30	0	106	0	8	10	12	81	0	0	0	0	0	0	0	0	0	0	0
ASV837	87	0	0	0	64	0	0	0	0	70	0	0	0	0	0	0	0	0	0	77	0
ASV838	99	0	40	0	0	0	36	27	0	10	85	0	0	0	0	0	0	0	0	0	0
ASV839	17	10	15	0	6	0	8	0	4	0	50	0	9	33	6	22	0	41	43	33	0
ASV840	0	0	0	0	0	0	0	0	0	0	0	28	37	0	10	30	10	104	0	17	61
ASV841	0	0	0	0	0	0	0	0	0	0	0	0	0	0	0	0	297	0	0	0	0
ASV842	44	22	78	0	50	0	0	0	0	26	0	18	0	47	0	0	0	12	0	0	0
ASV843	0	28	9	0	55	5	50	15	25	110	0	0	0	0	0	0	0	0	0	0	0
ASV844	0	58	0	0	65	0	72	36	0	66	0	0	0	0	0	0	0	0	0	0	0
ASV845	0	0	0	0	0	0	0	0	0	0	0	55	0	0	0	0	0	119	28	27	66
ASV847	0	0	0	0	0	0	0	0	0	0	0	12	47	9	10	22	109	56	0	30	0
ASV848	0	0	0	0	0	0	0	0	0	0	29	13	4	31	20	53	0	35	80	25	5
ASV849	205	64	0	25	0	0	0	0	0	0	0	0	0	0	0	0	0	0	0	0	0
ASV850	55	24	0	0	58	0	45	58	0	54	0	0	0	0	0	0	0	0	0	0	0
ASV851	0	0	0	0	0	0	0	0	0	0	28	0	0	0	60	0	0	0	31	175	0
ASV852	0	0	0	0	0	0	0	0	0	0	0	18	18	0	42	39	56	12	109	0	0
ASV855	0	127	0	0	103	0	0	62	0	0	0	0	0	0	0	0	0	0	0	0	0
ASV856	0	70	0	0	98	0	96	28	0	0	0	0	0	0	0	0	0	0	0	0	0
ASV857	47	9	33	10	23	0	15	2	0	55	15	0	0	9	7	22	0	21	9	14	0
ASV858	0	21	0	0	43	0	18	12	0	0	9	45	0	0	0	6	0	36	0	47	54
ASV859	0	0	0	0	0	0	0	0	0	0	52	0	0	89	0	0	0	0	0	149	0
ASV860	0	64	32	0	26	0	0	32	0	83	0	0	0	11	0	0	0	0	0	42	0
ASV861	0	0	0	0	0	0	0	0	0	0	0	0	147	0	0	71	0	25	47	0	0
ASV862	0	290	0	0	0	0	0	0	0	0	0	0	0	0	0	0	0	0	0	0	0
ASV863	0	0	0	0	0	0	0	0	0	0	0	0	15	81	11	8	30	42	61	32	9
ASV864	0	0	0	0	0	0	0	0	0	0	0	0	21	19	0	62	0	93	65	0	29
ASV865	106	29	58	0	18	0	39	19	13	6	0	0	0	0	0	0	0	0	0	0	0
ASV866	0	0	0	0	0	0	0	0	0	0	0	9	11	0	36	24	0	95	20	0	93
ASV867	0	0	0	0	0	287	0	0	0	0	0	0	0	0	0	0	0	0	0	0	0
ASV868	53	38	57	0	16	0	24	0	4	95	0	0	0	0	0	0	0	0	0	0	0
ASV870	0	0	0	0	0	0	0	0	0	0	0	0	0	250	0	0	0	0	0	36	0
ASV871	0	0	0	0	0	0	0	0	0	0	0	14	56	0	50	17	15	34	81	7	12
ASV872	0	0	0	0	0	0	0	0	0	0	0	200	5	0	53	11	3	0	0	0	14
ASV873	0	0	0	0	0	0	0	0	0	0	0	0	0	0	0	0	0	0	228	0	58
ASV874	23	25	42	34	24	0	23	17	11	87	0	0	0	0	0	0	0	0	0	0	0
ASV875	36	23	0	0	9	0	98	0	106	0	0	0	0	0	0	0	0	0	0	0	14
ASV877	0	0	92	0	0	0	0	0	0	0	0	0	0	0	0	192	0	0	0	0	0
ASV878	0	0	0	0	0	0	11	0	0	0	44	0	71	65	0	0	0	62	14	16	0
ASV879	0	0	0	0	0	0	0	0	0	0	21	0	25	46	13	19	0	110	19	0	29
ASV880	0	0	0	0	0	0	0	0	0	0	0	0	0	0	47	25	43	90	0	0	77
ASV881	0	0	0	0	0	0	40	0	0	0	42	0	11	0	0	0	0	12	124	21	32
ASV882	0	0	0	0	0	0	0	0	0	0	106	0	0	73	0	13	0	0	0	90	0
ASV883	0	0	0	0	0	0	0	0	0	0	21	0	9	91	0	18	15	17	0	110	0
ASV884	0	0	0	0	0	0	0	0	0	0	0	0	0	0	0	0	197	0	0	37	47
ASV886	0	0	0	0	0	0	0	0	0	0	0	16	37	0	24	17	103	10	20	26	27
ASV887	127	0	0	0	0	0	35	0	0	0	0	0	0	0	38	0	0	0	0	37	43
ASV888	14	0	19	0	32	0	24	0	0	40	82	0	0	33	0	0	0	0	0	35	0
ASV890	0	3	2	0	0	0	0	0	0	0	0	0	65	7	0	49	0	17	69	4	62
ASV891	93	47	32	0	87	0	0	0	0	19	0	0	0	0	0	0	0	0	0	0	0
ASV892	0	0	0	165	0	0	0	0	0	113	0	0	0	0	0	0	0	0	0	0	0
ASV893	0	0	0	0	0	0	0	0	0	0	0	0	0	0	246	0	0	0	0	0	31
ASV894	55	0	0	0	0	0	0	0	0	222	0	0	0	0	0	0	0	0	0	0	0
ASV895	0	0	0	0	0	0	0	0	0	0	0	92	65	0	42	0	0	0	0	0	77
ASV896	0	0	0	32	0	0	0	0	0	0	0	0	77	9	103	19	0	15	0	0	20
ASV897	0	0	0	0	0	0	0	0	0	0	0	0	0	60	0	45	95	0	0	28	47
ASV898	0	0	0	0	0	0	0	0	0	0	0	77	0	44	0	0	0	32	29	46	47
ASV899	0	0	0	0	0	0	0	0	0	0	0	0	32	65	0	80	0	0	0	97	0
ASV900	0	0	0	0	0	0	0	0	0	0	0	8	0	0	5	0	170	91	0	0	0
ASV901	47	6	0	0	0	0	33	36	0	152	0	0	0	0	0	0	0	0	0	0	0
ASV902	0	0	0	0	0	0	0	0	0	0	0	274	0	0	0	0	0	0	0	0	0
ASV904	0	0	0	0	0	0	0	0	0	0	0	34	0	0	204	3	8	0	23	0	0
ASV905	0	0	0	0	0	0	0	0	0	0	0	46	0	0	34	8	166	0	0	0	18
ASV907	45	0	59	0	0	0	74	0	34	60	0	0	0	0	0	0	0	0	0	0	0
ASV908	0	0	0	0	0	0	0	0	0	0	0	0	11	25	0	183	0	0	0	19	32
ASV910	0	0	0	0	0	0	0	0	0	0	0	0	0	0	0	37	233	0	0	0	0
ASV911	0	0	0	0	0	0	0	0	0	0	0	0	0	0	0	0	0	0	270	0	0
ASV912	14	0	0	0	0	0	0	0	0	0	6	0	0	240	0	0	0	0	0	9	0
ASV914	0	0	0	0	0	0	0	0	0	0	34	0	0	188	47	0	0	0	0	0	0
ASV915	0	0	0	0	0	0	0	0	0	0	36	0	97	0	0	22	6	20	22	48	18
ASV916	0	0	94	29	0	0	0	0	0	0	74	0	0	49	0	0	0	22	0	0	0
ASV918	0	0	0	0	0	0	0	0	0	0	0	0	136	27	15	41	0	0	49	0	0
ASV919	0	0	0	0	0	0	0	0	0	0	0	0	58	0	121	0	25	0	35	0	28
ASV920	0	0	30	0	0	0	0	0	0	0	0	0	0	27	0	210	0	0	0	0	0
ASV921	15	0	37	20	23	12	109	45	0	6	0	0	0	0	0	0	0	0	0	0	0
ASV922	0	0	0	0	0	0	0	0	0	0	52	0	0	214	0	0	0	0	0	0	0
ASV923	0	0	0	0	0	0	0	0	0	0	0	0	0	0	64	150	0	0	0	52	0
ASV924	98	20	0	0	39	0	37	40	0	31	0	0	0	0	0	0	0	0	0	0	0
ASV925	82	0	0	133	20	0	20	0	10	0	0	0	0	0	0	0	0	0	0	0	0
ASV926	0	0	0	0	0	0	0	0	0	0	0	0	40	5	80	21	0	33	33	32	20
ASV927	0	0	0	0	0	0	0	0	0	0	0	15	31	0	22	31	0	47	0	48	70
ASV928	0	0	0	0	0	0	0	0	0	0	0	81	32	0	29	18	41	16	21	0	26
ASV929	187	0	77	0	0	0	0	0	0	0	0	0	0	0	0	0	0	0	0	0	0
ASV930	0	0	0	0	0	0	0	0	0	0	0	0	0	80	0	73	0	82	0	0	28
ASV931	0	0	0	0	0	263	0	0	0	0	0	0	0	0	0	0	0	0	0	0	0
ASV932	0	0	0	0	0	0	0	0	0	0	0	0	0	0	0	0	0	159	55	0	49
ASV933	0	0	0	0	0	0	0	0	0	0	0	210	0	0	20	0	0	0	33	0	0
ASV934	0	0	0	0	0	0	0	0	0	21	16	0	0	60	0	87	0	0	0	43	35
ASV937	0	0	0	0	0	0	0	0	0	0	187	0	0	0	0	0	0	74	0	0	0
ASV938	0	0	0	0	0	0	0	0	0	0	0	84	0	0	0	0	34	100	0	0	43
ASV939	0	0	0	0	0	0	0	0	0	0	0	0	0	214	0	0	0	17	0	29	0
ASV940	0	0	0	0	0	0	0	0	0	0	0	7	63	0	8	53	11	51	24	0	43
ASV941	0	0	0	0	0	0	0	0	0	0	0	0	0	0	20	0	0	0	0	0	240
ASV942	0	0	0	0	0	0	0	0	0	0	0	0	0	0	0	0	0	113	71	0	76
ASV943	0	0	0	0	0	0	0	0	0	0	0	0	0	0	30	52	0	0	0	0	177
ASV944	52	0	0	0	0	0	36	0	0	123	0	0	0	48	0	0	0	0	0	0	0
ASV945	0	0	0	0	0	0	0	0	0	0	0	0	89	0	64	45	0	22	0	39	0
ASV946	0	0	0	0	0	0	0	0	0	0	0	0	0	0	0	0	0	0	252	7	0
ASV947	0	0	0	0	0	0	0	0	0	0	0	0	0	0	44	213	0	0	0	0	0
ASV948	0	0	0	0	0	0	45	0	0	0	0	0	37	38	0	26	48	0	30	11	22
ASV950	0	0	0	0	0	0	0	0	0	0	0	155	0	0	0	13	52	0	0	21	15
ASV951	0	0	0	0	0	0	0	0	0	0	0	0	0	0	0	0	256	0	0	0	0
ASV952	0	0	0	0	0	0	0	0	0	0	0	0	108	39	0	0	0	0	0	109	0
ASV953	0	0	0	0	0	0	0	0	0	0	0	49	43	0	88	13	0	37	0	0	25
ASV954	0	0	0	0	0	0	0	0	0	0	0	0	0	0	0	82	0	17	17	26	112
ASV955	42	0	39	0	66	0	52	12	0	43	0	0	0	0	0	0	0	0	0	0	0
ASV956	0	0	67	0	0	0	0	0	0	47	0	0	0	140	0	0	0	0	0	0	0
ASV957	0	40	0	0	0	0	0	0	0	0	0	0	0	40	0	0	0	37	0	90	45
ASV960	0	0	0	0	0	0	0	0	0	0	0	0	63	12	0	0	129	37	11	0	0
ASV961	0	0	0	0	0	0	0	0	0	0	0	66	0	0	99	51	0	0	0	0	36
ASV962	0	0	0	0	0	0	0	0	0	0	0	14	16	0	0	45	12	24	58	18	65
ASV963	0	0	0	0	0	0	0	0	0	0	0	0	105	16	48	0	17	15	13	28	10
ASV964	28	0	18	0	93	0	42	19	39	0	13	0	0	0	0	0	0	0	0	0	0
ASV965	25	0	0	0	0	0	0	0	0	74	65	0	0	88	0	0	0	0	0	0	0
ASV966	32	0	0	0	15	0	36	37	24	0	0	0	0	0	0	34	12	26	10	26	0
ASV967	0	0	0	0	0	0	0	0	0	0	0	0	0	23	0	0	0	0	0	228	0
ASV968	0	0	0	0	0	0	0	0	0	0	0	0	0	9	0	97	0	145	0	0	0
ASV969	0	0	0	0	0	0	0	0	0	0	28	0	0	13	0	49	0	107	9	37	8
ASV970	8	0	12	0	0	0	0	0	0	0	19	24	0	42	7	10	13	61	0	0	55
ASV971	35	40	119	0	0	0	20	4	0	32	0	0	0	0	0	0	0	0	0	0	0
ASV972	25	38	40	0	31	0	36	20	0	37	22	0	0	0	0	0	0	0	0	0	0
ASV973	0	0	0	0	0	0	0	0	0	0	0	0	0	0	0	0	0	0	89	160	0
ASV974	22	12	27	0	0	0	8	4	0	78	0	0	0	0	0	26	22	24	4	12	10
ASV975	23	11	13	0	7	0	46	113	21	15	0	0	0	0	0	0	0	0	0	0	0
ASV976	61	0	0	0	0	0	57	59	9	31	31	0	0	0	0	0	0	0	0	0	0
ASV977	0	0	0	248	0	0	0	0	0	0	0	0	0	0	0	0	0	0	0	0	0
ASV979	0	0	0	0	0	0	0	0	0	0	0	0	0	0	90	64	0	0	79	0	14
ASV980	0	0	0	0	0	0	0	0	0	0	92	0	43	0	16	96	0	0	0	0	0
ASV981	0	0	0	0	0	0	0	0	0	0	0	76	16	0	35	23	30	24	12	0	30
ASV982	0	0	0	0	0	0	0	0	0	0	0	0	0	0	0	123	123	0	0	0	0
ASV984	13	0	0	74	0	0	0	0	0	47	0	0	0	0	0	0	0	0	0	111	0
ASV985	120	0	29	0	0	0	28	9	0	59	0	0	0	0	0	0	0	0	0	0	0
ASV986	0	0	0	0	0	0	0	0	0	0	0	0	83	6	25	23	0	37	70	0	0
ASV987	0	0	0	0	0	0	0	0	0	0	0	62	0	0	48	0	0	66	68	0	0
ASV988	78	19	35	0	0	0	44	52	0	15	0	0	0	0	0	0	0	0	0	0	0
ASV989	0	0	0	0	36	0	67	140	0	0	0	0	0	0	0	0	0	0	0	0	0
ASV990	43	60	6	0	13	0	0	0	6	0	0	0	0	82	0	0	0	0	0	33	0
ASV991	0	0	0	0	0	0	0	0	0	0	5	0	0	24	0	76	0	49	0	89	0
ASV992	62	38	24	9	24	7	45	21	0	0	12	0	0	0	0	0	0	0	0	0	0
ASV993	0	0	0	0	0	242	0	0	0	0	0	0	0	0	0	0	0	0	0	0	0
ASV994	44	0	21	0	0	0	22	0	23	31	0	51	0	0	0	0	0	0	0	49	0
ASV995	0	0	0	0	0	241	0	0	0	0	0	0	0	0	0	0	0	0	0	0	0
ASV996	0	0	0	0	0	0	0	0	0	0	0	0	65	0	70	66	0	0	40	0	0
ASV997	0	0	0	0	0	0	0	0	0	0	0	0	52	0	10	82	0	97	0	0	0
ASV998	0	0	0	0	78	0	0	0	0	0	30	0	0	55	0	36	0	0	0	0	42
ASV999	0	0	0	0	0	0	0	0	0	0	0	0	0	20	0	0	0	0	0	221	0
ASV1000	24	11	35	0	0	3	54	37	0	68	9	0	0	0	0	0	0	0	0	0	0
ASV1001	0	0	0	0	0	0	0	0	0	0	80	12	0	57	0	0	0	21	13	58	0
ASV1003	30	13	36	0	32	0	25	0	0	0	0	0	38	0	0	46	0	0	0	20	0
ASV1004	0	0	0	0	0	0	0	0	0	0	0	0	13	61	8	158	0	0	0	0	0
ASV1005	0	0	0	0	0	0	0	0	0	0	0	0	17	60	20	40	0	61	0	0	42
ASV1006	106	32	52	0	18	0	11	0	0	21	0	0	0	0	0	0	0	0	0	0	0
ASV1007	42	30	13	0	15	0	40	42	0	58	0	0	0	0	0	0	0	0	0	0	0
ASV1008	0	0	5	235	0	0	0	0	0	0	0	0	0	0	0	0	0	0	0	0	0
ASV1009	0	0	0	0	43	0	85	112	0	0	0	0	0	0	0	0	0	0	0	0	0
ASV1010	0	0	0	0	0	0	0	0	0	0	239	0	0	0	0	0	0	0	0	0	0
ASV1011	0	0	0	0	0	0	0	0	0	0	0	0	0	0	0	0	0	239	0	0	0
ASV1013	0	0	75	0	0	0	31	0	0	132	0	0	0	0	0	0	0	0	0	0	0
ASV1014	36	27	0	0	47	0	24	6	0	63	0	0	0	0	0	0	26	0	0	8	0
ASV1015	0	105	0	0	39	0	47	46	0	0	0	0	0	0	0	0	0	0	0	0	0
ASV1016	0	0	0	0	0	0	0	0	0	0	0	34	0	0	75	18	28	54	0	0	27
ASV1017	0	0	0	236	0	0	0	0	0	0	0	0	0	0	0	0	0	0	0	0	0
ASV1018	0	0	10	0	0	0	0	0	0	0	0	0	15	41	4	23	30	34	0	42	36
ASV1019	0	0	98	0	0	0	0	0	0	0	0	0	44	93	0	0	0	0	0	0	0
ASV1020	54	29	60	0	0	0	0	0	0	0	0	0	0	36	0	29	0	27	0	0	0
ASV1023	8	0	0	209	7	0	0	0	8	2	0	0	0	0	0	0	0	0	0	0	0
ASV1024	234	0	0	0	0	0	0	0	0	0	0	0	0	0	0	0	0	0	0	0	0
ASV1025	0	0	0	0	0	0	0	0	0	0	0	0	0	0	0	0	234	0	0	0	0
ASV1026	38	41	0	0	41	0	39	33	25	17	0	0	0	0	0	0	0	0	0	0	0
ASV1027	0	0	0	0	0	0	0	0	0	0	0	0	115	0	58	36	0	0	0	25	0
ASV1028	0	0	0	0	0	0	0	0	0	0	0	12	54	0	39	11	35	22	23	26	12
ASV1029	0	0	0	0	0	0	0	0	0	0	11	0	35	19	0	29	3	29	0	33	75
ASV1030	0	0	0	8	0	0	0	0	0	0	51	0	5	19	15	57	0	23	13	0	43
ASV1031	0	0	0	0	0	0	0	0	0	0	170	0	0	64	0	0	0	0	0	0	0
ASV1032	0	0	0	233	0	0	0	0	0	0	0	0	0	0	0	0	0	0	0	0	0
ASV1033	67	53	29	3	54	0	27	0	0	0	0	0	0	0	0	0	0	0	0	0	0
ASV1034	0	0	0	0	0	0	0	0	0	0	0	0	11	0	0	42	137	38	5	0	0
ASV1035	0	0	0	0	0	0	0	0	0	0	0	12	39	0	0	115	5	62	0	0	0
ASV1036	45	0	12	0	18	0	65	54	0	0	0	0	0	13	0	0	9	0	0	17	0
ASV1037	0	0	0	0	14	0	0	0	0	0	44	0	0	0	0	0	0	0	0	175	0
ASV1038	5	0	3	0	0	0	5	0	0	0	18	0	20	0	0	0	0	89	0	74	19
ASV1039	27	3	30	0	35	0	14	0	6	86	22	0	0	10	0	0	0	0	0	0	0
ASV1041	0	0	0	0	0	0	0	0	0	0	0	0	6	0	20	20	32	55	51	48	0
ASV1042	0	0	0	0	0	0	0	0	0	0	0	14	0	51	0	49	0	0	12	75	31
ASV1043	0	0	0	0	0	0	0	0	0	0	0	0	73	58	0	29	21	13	0	38	0
ASV1044	35	37	25	0	49	0	0	7	11	33	0	0	0	35	0	0	0	0	0	0	0
ASV1045	0	141	16	0	75	0	0	0	0	0	0	0	0	0	0	0	0	0	0	0	0
ASV1046	0	0	0	0	0	0	0	0	0	0	0	12	16	0	30	142	0	0	0	0	31
ASV1047	0	0	0	0	0	0	0	0	0	0	0	0	0	15	0	0	0	13	0	203	0
ASV1048	43	0	75	0	33	0	50	29	0	0	0	0	0	0	0	0	0	0	0	0	0
ASV1049	0	0	0	0	0	0	0	0	0	0	0	0	74	57	16	4	0	12	35	3	28
ASV1050	0	0	0	0	0	0	0	0	0	0	0	6	0	0	4	18	174	27	0	0	0
ASV1051	0	0	0	0	0	0	0	0	0	0	0	0	0	0	0	50	0	91	17	0	71
ASV1052	43	0	34	47	0	0	24	0	0	81	0	0	0	0	0	0	0	0	0	0	0
ASV1053	0	0	0	0	0	0	0	0	0	0	0	0	12	26	0	29	0	37	0	124	0
ASV1055	0	0	0	0	0	0	0	0	0	0	0	0	123	0	0	0	0	0	0	0	104
ASV1056	0	0	0	0	0	0	0	0	0	0	0	116	0	20	5	31	19	20	9	0	7
ASV1057	0	0	0	0	0	0	0	0	0	0	0	18	0	0	3	62	0	10	0	0	134
ASV1058	0	0	0	0	0	0	0	0	0	0	0	0	21	0	13	24	60	0	69	19	20
ASV1059	0	0	67	0	0	0	0	0	0	0	0	0	0	0	0	159	0	0	0	0	0
ASV1060	22	11	72	0	20	0	36	36	0	29	0	0	0	0	0	0	0	0	0	0	0
ASV1061	104	70	0	0	52	0	0	0	0	0	0	0	0	0	0	0	0	0	0	0	0
ASV1062	0	0	0	0	0	0	0	0	0	0	0	0	0	131	0	42	0	0	0	53	0
ASV1063	0	0	0	0	0	0	0	0	0	0	0	0	7	0	0	0	37	0	0	182	0
ASV1064	29	11	0	0	31	0	11	0	0	26	15	36	0	0	0	0	0	67	0	0	0
ASV1065	0	0	0	0	0	0	0	0	0	0	79	0	6	19	15	62	0	33	0	12	0
ASV1066	0	0	0	0	0	0	0	0	0	0	226	0	0	0	0	0	0	0	0	0	0
ASV1067	0	0	0	0	0	0	0	0	0	0	0	0	0	117	39	0	0	69	0	0	0
ASV1068	0	0	0	0	0	0	0	0	0	0	0	0	31	0	18	30	99	0	17	0	29
ASV1069	0	0	0	0	0	0	0	0	0	0	0	5	18	51	0	75	0	75	0	0	0
ASV1070	0	0	0	0	0	0	0	0	0	0	0	0	116	0	0	0	0	34	0	0	74
ASV1071	18	31	102	0	10	0	0	6	0	57	0	0	0	0	0	0	0	0	0	0	0
ASV1072	16	0	29	0	14	0	0	0	0	0	52	0	0	55	0	0	0	0	0	57	0
ASV1073	0	0	0	0	14	0	0	0	0	37	10	0	8	0	0	103	0	40	0	0	11
ASV1075	163	31	17	0	0	12	0	0	0	0	0	0	0	0	0	0	0	0	0	0	0
ASV1076	0	13	0	0	0	0	0	0	0	0	0	41	46	0	0	24	33	5	41	19	0
ASV1077	65	38	27	0	13	0	22	26	0	31	0	0	0	0	0	0	0	0	0	0	0
ASV1078	0	0	0	0	0	0	0	0	0	54	132	0	0	0	0	14	0	13	0	9	0
ASV1079	0	0	0	0	0	0	0	0	0	0	0	0	0	72	0	36	0	65	0	49	0
ASV1080	18	6	32	0	0	0	0	0	0	28	80	0	0	40	0	0	0	0	0	18	0
ASV1081	54	7	0	0	21	0	20	0	10	32	9	0	0	10	0	23	0	6	0	29	0
ASV1082	0	0	0	0	0	0	0	0	0	0	0	0	19	0	0	0	0	81	0	88	33
ASV1083	0	47	0	0	32	0	77	65	0	0	0	0	0	0	0	0	0	0	0	0	0
ASV1084	0	0	0	0	0	0	0	0	0	0	0	0	0	6	48	49	0	0	96	21	0
ASV1085	0	0	0	0	0	0	0	0	0	0	0	0	0	0	14	116	0	90	0	0	0
ASV1086	31	24	95	0	0	0	13	0	0	57	0	0	0	0	0	0	0	0	0	0	0
ASV1089	0	0	0	0	0	0	0	0	0	0	0	15	0	0	4	29	119	33	18	0	0
ASV1090	151	46	21	0	0	0	0	0	0	0	0	0	0	0	0	0	0	0	0	0	0
ASV1092	0	0	0	0	0	0	0	0	0	0	0	75	0	0	13	0	129	0	0	0	0
ASV1093	0	0	0	0	0	0	0	0	0	0	0	38	35	0	72	0	0	40	31	0	0
ASV1094	0	0	0	0	0	0	0	0	0	0	0	0	0	0	0	0	216	0	0	0	0
ASV1095	0	0	0	0	0	0	0	0	0	0	0	0	0	0	0	0	0	0	0	216	0
ASV1096	0	0	0	0	0	0	0	0	0	0	0	9	97	0	26	0	10	0	74	0	0
ASV1097	0	0	0	0	0	0	0	0	0	0	0	7	4	9	3	7	13	19	0	115	39
ASV1099	0	0	0	0	0	0	0	0	0	0	0	0	0	0	3	25	3	6	43	11	124
ASV1101	0	0	0	0	0	0	0	0	0	0	16	19	0	0	14	0	0	165	0	0	0
ASV1102	0	102	61	0	51	0	0	0	0	0	0	0	0	0	0	0	0	0	0	0	0
ASV1103	0	0	0	0	0	0	0	0	0	0	0	0	0	214	0	0	0	0	0	0	0
ASV1104	0	0	0	0	0	0	0	0	0	0	0	0	0	214	0	0	0	0	0	0	0
ASV1106	18	0	0	0	52	0	40	0	0	103	0	0	0	0	0	0	0	0	0	0	0
ASV1107	0	0	0	0	0	0	0	0	0	0	0	133	0	0	0	0	0	43	37	0	0
ASV1108	0	0	0	0	0	213	0	0	0	0	0	0	0	0	0	0	0	0	0	0	0
ASV1109	0	0	0	0	0	0	0	0	0	0	0	0	0	26	0	0	0	179	0	8	0
ASV1111	57	3	74	0	22	0	0	0	0	27	30	0	0	0	0	0	0	0	0	0	0
ASV1112	0	0	0	0	0	0	0	0	0	0	0	0	0	89	0	0	0	0	0	124	0
ASV1113	0	0	0	0	0	0	0	0	0	0	0	0	91	0	0	9	31	81	0	0	0
ASV1114	0	0	0	0	0	0	0	0	0	0	0	117	26	0	0	0	0	31	38	0	0
ASV1115	0	44	24	0	23	0	0	0	0	0	0	14	46	0	0	0	0	0	61	0	0
ASV1116	17	68	30	0	62	0	16	9	0	10	0	0	0	0	0	0	0	0	0	0	0
ASV1117	49	0	114	0	42	7	0	0	0	0	0	0	0	0	0	0	0	0	0	0	0
ASV1118	0	0	0	0	0	0	0	4	6	0	91	0	64	46	0	0	0	0	0	0	0
ASV1119	0	0	0	0	0	0	0	0	0	0	0	57	59	0	0	0	0	0	56	18	21
ASV1120	11	16	0	0	0	0	0	0	0	0	0	65	8	20	0	0	0	0	59	0	32
ASV1121	0	210	0	0	0	0	0	0	0	0	0	0	0	0	0	0	0	0	0	0	0
ASV1122	119	0	0	0	0	0	0	0	0	90	0	0	0	0	0	0	0	0	0	0	0
ASV1123	0	0	0	0	0	0	0	0	0	0	0	0	0	209	0	0	0	0	0	0	0
ASV1124	25	7	71	0	0	0	0	0	14	23	0	0	13	9	0	0	0	0	0	47	0
ASV1125	0	0	0	0	0	0	0	0	0	0	74	0	15	0	15	5	0	7	37	18	38
ASV1126	0	0	0	0	0	0	0	0	0	0	0	0	0	128	0	0	25	0	0	55	0
ASV1127	54	0	143	0	0	0	0	0	0	11	0	0	0	0	0	0	0	0	0	0	0
ASV1128	0	54	41	0	58	0	0	0	16	0	0	0	0	0	0	0	0	0	0	39	0
ASV1129	0	0	0	0	0	0	0	0	0	0	0	0	0	0	0	20	0	16	120	39	13
ASV1130	0	0	0	0	0	0	0	0	0	0	0	59	18	0	51	40	0	31	0	0	9
ASV1131	0	0	0	0	0	0	0	0	0	0	0	0	0	0	0	0	0	0	0	208	0
ASV1132	12	14	19	0	0	0	0	0	0	0	21	0	24	0	0	0	0	109	0	0	9
ASV1133	0	0	0	0	0	0	0	0	0	0	9	0	0	26	0	0	84	0	0	89	0
ASV1134	0	0	0	0	0	0	0	0	0	0	36	0	0	128	0	0	0	0	0	44	0
ASV1135	0	0	0	0	0	0	0	0	0	0	207	0	0	0	0	0	0	0	0	0	0
ASV1136	0	0	0	0	0	0	0	0	0	0	98	0	0	0	0	0	0	0	0	98	11
ASV1137	0	0	0	0	0	0	0	0	0	0	28	5	0	32	0	0	0	0	0	142	0
ASV1138	9	0	9	0	0	0	0	0	0	0	0	0	8	85	0	6	30	60	0	0	0
ASV1139	0	0	207	0	0	0	0	0	0	0	0	0	0	0	0	0	0	0	0	0	0
ASV1140	0	0	0	0	0	0	0	0	0	0	0	0	0	0	0	0	0	0	0	0	207
ASV1141	0	0	0	206	0	0	0	0	0	0	0	0	0	0	0	0	0	0	0	0	0
ASV1142	33	56	49	0	59	0	4	3	2	0	0	0	0	0	0	0	0	0	0	0	0
ASV1143	0	0	0	0	0	0	0	0	0	0	0	131	0	10	0	0	0	5	28	25	7
ASV1144	0	0	0	0	0	0	0	0	0	0	206	0	0	0	0	0	0	0	0	0	0
ASV1145	0	0	0	0	0	0	0	0	0	0	205	0	0	0	0	0	0	0	0	0	0
ASV1146	27	27	42	0	14	0	13	9	0	47	15	0	0	11	0	0	0	0	0	0	0
ASV1147	0	0	0	0	0	0	0	0	0	0	0	0	0	0	0	0	0	0	0	205	0
ASV1149	0	0	0	0	0	0	0	0	0	0	0	0	0	0	0	76	0	0	129	0	0
ASV1150	0	0	55	0	0	0	0	0	0	150	0	0	0	0	0	0	0	0	0	0	0
ASV1151	0	0	0	0	0	0	114	90	0	0	0	0	0	0	0	0	0	0	0	0	0
ASV1152	0	0	0	0	0	0	0	0	0	0	0	0	0	0	0	53	0	11	0	132	8
ASV1153	0	0	0	136	0	0	0	0	68	0	0	0	0	0	0	0	0	0	0	0	0
ASV1154	31	12	40	0	19	0	8	19	0	38	0	0	8	0	11	9	0	0	8	0	0
ASV1155	0	0	0	0	0	0	0	0	0	0	0	0	0	0	0	0	203	0	0	0	0
ASV1156	0	0	0	0	0	0	0	0	0	0	0	0	0	0	0	203	0	0	0	0	0
ASV1157	0	0	0	0	0	202	0	0	0	0	0	0	0	0	0	0	0	0	0	0	0
ASV1158	14	33	0	0	28	0	0	0	0	127	0	0	0	0	0	0	0	0	0	0	0
ASV1159	58	0	33	0	83	0	0	28	0	0	0	0	0	0	0	0	0	0	0	0	0
ASV1160	23	21	46	0	12	0	30	29	0	41	0	0	0	0	0	0	0	0	0	0	0
ASV1162	4	0	6	5	25	0	23	0	0	21	15	0	0	14	0	0	0	0	0	89	0
ASV1164	0	0	0	0	0	0	0	0	0	0	0	28	0	0	59	82	7	25	0	0	0
ASV1165	0	0	0	0	0	0	0	0	0	0	0	0	0	201	0	0	0	0	0	0	0
ASV1166	20	0	0	0	0	0	0	0	0	0	0	0	0	0	0	0	0	160	0	0	21
ASV1167	104	0	9	0	28	0	14	5	16	25	0	0	0	0	0	0	0	0	0	0	0
ASV1168	0	0	0	0	0	0	0	0	0	0	0	54	40	0	33	14	34	26	0	0	0
ASV1169	0	0	0	0	0	0	0	0	0	0	0	31	18	0	0	14	67	30	16	17	8
ASV1170	0	0	0	0	0	0	0	0	0	0	25	0	0	0	0	0	0	0	0	24	152
ASV1171	0	0	0	0	0	0	0	0	0	0	71	0	0	74	0	0	0	0	0	55	0
ASV1172	0	0	0	0	0	0	0	0	0	0	0	0	0	134	0	0	0	0	0	66	0
ASV1173	0	0	0	0	0	0	0	0	0	0	0	0	0	0	0	0	0	200	0	0	0
ASV1174	0	0	0	0	0	0	0	0	0	0	0	0	0	0	0	180	0	0	19	0	0
ASV1175	0	0	0	0	0	0	0	0	0	0	0	0	0	199	0	0	0	0	0	0	0
ASV1176	36	0	0	0	43	0	0	0	0	120	0	0	0	0	0	0	0	0	0	0	0
ASV1177	48	12	31	11	39	0	0	0	15	43	0	0	0	0	0	0	0	0	0	0	0
ASV1178	0	0	0	0	0	0	0	0	0	0	0	18	0	0	0	104	5	41	14	0	17
ASV1179	77	59	0	0	0	0	0	0	0	0	0	0	0	0	0	0	0	0	0	63	0
ASV1180	0	0	0	0	0	0	0	0	0	0	0	25	16	0	77	14	0	16	24	0	27
ASV1181	0	0	0	0	0	0	0	0	0	0	0	0	27	0	0	0	100	0	45	15	12
ASV1182	0	0	0	0	0	0	0	0	0	0	0	0	50	39	0	14	49	0	46	0	0
ASV1184	28	39	46	0	48	0	19	18	0	0	0	0	0	0	0	0	0	0	0	0	0
ASV1185	76	0	95	0	0	0	0	0	0	27	0	0	0	0	0	0	0	0	0	0	0
ASV1186	0	0	0	0	0	0	0	0	0	0	0	0	0	0	0	0	0	0	0	0	198
ASV1187	0	0	0	0	0	0	0	0	0	0	0	31	4	0	24	33	28	0	62	0	15
ASV1188	0	0	11	0	0	0	33	15	0	2	135	0	0	0	0	0	0	0	0	0	0
ASV1190	0	0	0	0	0	0	0	0	0	0	0	43	49	0	61	0	0	0	0	0	43
ASV1191	0	0	0	0	0	0	0	0	0	0	0	78	0	0	10	0	108	0	0	0	0
ASV1192	19	14	36	0	38	0	0	0	0	89	0	0	0	0	0	0	0	0	0	0	0
ASV1193	0	0	0	71	0	0	25	0	100	0	0	0	0	0	0	0	0	0	0	0	0
ASV1194	0	0	0	0	0	0	0	0	0	0	0	0	0	195	0	0	0	0	0	0	0
ASV1195	32	0	56	0	47	0	36	0	0	24	0	0	0	0	0	0	0	0	0	0	0
ASV1196	44	36	50	0	23	0	25	0	0	17	0	0	0	0	0	0	0	0	0	0	0
ASV1197	45	0	44	0	0	0	0	0	0	52	0	0	0	0	0	0	54	0	0	0	0
ASV1198	0	0	0	0	0	0	0	0	0	0	30	46	0	0	0	0	0	0	0	71	48
ASV1199	0	0	0	0	0	0	0	0	0	0	39	0	0	123	0	0	0	0	0	33	0
ASV1200	0	0	0	0	0	0	0	0	0	0	0	0	0	0	0	0	0	0	0	194	0
ASV1201	0	0	0	0	0	0	0	0	0	0	0	108	0	0	0	0	33	0	12	0	41
ASV1203	13	0	11	0	23	0	4	0	0	8	5	23	12	9	12	17	5	0	33	18	0
ASV1205	0	0	0	0	0	0	0	0	0	0	0	26	19	0	32	15	18	23	12	23	25
ASV1206	0	0	0	0	0	0	0	0	0	0	0	0	98	95	0	0	0	0	0	0	0
ASV1207	0	0	0	0	0	0	0	0	0	0	0	125	0	0	0	0	67	0	0	0	0
ASV1208	13	0	48	0	0	0	17	45	0	69	0	0	0	0	0	0	0	0	0	0	0
ASV1209	152	0	0	0	21	0	0	0	19	0	0	0	0	0	0	0	0	0	0	0	0
ASV1210	0	0	0	0	0	0	0	0	0	0	0	0	146	46	0	0	0	0	0	0	0
ASV1211	0	0	0	0	0	0	0	0	0	0	192	0	0	0	0	0	0	0	0	0	0
ASV1212	46	15	74	17	22	0	0	0	6	0	0	0	0	0	0	0	5	6	0	0	0
ASV1214	76	31	49	0	35	0	0	0	0	0	0	0	0	0	0	0	0	0	0	0	0
ASV1215	0	10	19	0	10	0	34	34	0	11	16	0	0	46	0	0	0	0	0	11	0
ASV1216	0	0	0	0	0	0	0	0	0	0	0	0	17	12	8	31	0	23	0	100	0
ASV1217	0	0	0	0	0	0	0	0	0	0	28	0	0	113	0	0	0	0	0	50	0
ASV1218	0	15	0	0	12	0	0	0	0	0	0	0	0	11	0	0	0	0	0	153	0
ASV1219	111	19	0	0	25	0	0	0	11	24	0	0	0	0	0	0	0	0	0	0	0
ASV1223	55	20	39	0	0	7	21	14	0	34	0	0	0	0	0	0	0	0	0	0	0
ASV1224	15	0	0	0	0	0	88	48	0	0	0	0	0	0	0	0	0	0	0	39	0
ASV1225	0	0	0	0	0	0	0	0	0	0	0	0	27	0	0	0	0	0	0	163	0
ASV1226	16	0	16	0	0	0	10	8	0	0	10	39	0	14	23	0	0	0	0	25	29
ASV1228	0	0	0	0	0	0	0	0	0	0	0	0	0	0	0	0	0	0	89	0	100
ASV1229	55	0	65	0	0	0	0	0	29	40	0	0	0	0	0	0	0	0	0	0	0
ASV1230	36	3	61	0	20	0	0	7	0	45	0	0	0	17	0	0	0	0	0	0	0
ASV1231	56	9	21	0	28	0	21	24	0	27	0	0	0	3	0	0	0	0	0	0	0
ASV1232	85	0	54	0	0	0	38	12	0	0	0	0	0	0	0	0	0	0	0	0	0
ASV1233	0	0	0	0	0	0	0	0	0	0	157	0	0	0	26	0	2	0	0	0	4
ASV1234	0	0	0	0	0	0	0	0	0	0	0	76	0	12	0	0	17	23	41	0	20
ASV1235	0	35	17	0	22	16	0	22	15	30	0	0	0	0	20	7	0	0	0	5	0
ASV1236	0	0	0	0	0	0	0	0	0	0	0	17	6	0	10	4	15	11	0	126	0
ASV1237	0	0	0	0	0	0	0	0	0	0	19	0	0	0	0	0	0	0	14	156	0
ASV1238	0	34	18	0	13	0	12	0	0	63	48	0	0	0	0	0	0	0	0	0	0
ASV1239	0	0	0	0	0	0	0	0	0	0	0	0	37	0	46	0	45	0	0	60	0
ASV1240	16	0	48	0	0	0	0	0	0	124	0	0	0	0	0	0	0	0	0	0	0
ASV1241	0	0	0	0	0	0	0	0	0	0	0	0	44	0	0	0	0	25	0	118	0
ASV1243	26	0	161	0	0	0	0	0	0	0	0	0	0	0	0	0	0	0	0	0	0
ASV1244	33	0	58	0	53	0	0	0	0	43	0	0	0	0	0	0	0	0	0	0	0
ASV1246	56	4	48	0	61	0	0	4	14	0	0	0	0	0	0	0	0	0	0	0	0
ASV1247	0	0	0	0	0	0	0	0	0	0	129	0	0	58	0	0	0	0	0	0	0
ASV1248	0	0	0	0	29	0	0	0	0	0	0	0	0	0	0	0	0	0	158	0	0
ASV1249	0	0	6	0	13	0	0	0	0	9	21	9	9	0	31	16	33	8	0	21	10
ASV1250	0	0	0	0	0	0	0	0	0	0	8	0	0	0	0	49	24	50	24	26	5
ASV1251	0	0	0	0	0	0	0	0	0	0	0	0	0	149	0	0	0	0	0	37	0
ASV1252	0	0	0	0	0	0	0	0	0	0	0	0	58	0	0	0	0	67	61	0	0
ASV1253	0	0	0	0	0	0	0	0	0	0	0	136	0	6	2	24	0	18	0	0	0
ASV1254	27	0	59	0	21	4	10	0	0	65	0	0	0	0	0	0	0	0	0	0	0
ASV1255	30	23	37	2	36	0	11	17	0	29	0	0	0	0	0	0	0	0	0	0	0
ASV1256	0	32	49	0	31	0	0	12	0	61	0	0	0	0	0	0	0	0	0	0	0
ASV1257	0	0	0	0	0	0	0	0	0	185	0	0	0	0	0	0	0	0	0	0	0
ASV1258	0	0	0	0	0	0	0	0	0	0	28	0	0	21	21	37	31	23	0	24	0
ASV1259	0	0	0	0	0	0	0	0	0	0	0	110	0	0	0	12	0	27	6	0	30
ASV1260	0	0	0	0	0	0	0	0	0	0	0	0	0	0	0	74	0	94	0	0	17
ASV1261	0	0	0	0	0	0	0	0	0	0	0	0	0	22	0	0	17	133	0	0	13
ASV1262	0	12	0	0	0	0	0	0	0	0	0	0	0	92	0	22	31	0	0	27	0
ASV1263	0	0	35	0	0	0	76	73	0	0	0	0	0	0	0	0	0	0	0	0	0
ASV1264	19	3	27	7	11	0	5	5	0	14	9	0	15	0	15	8	8	4	4	25	5
ASV1265	0	0	0	0	0	0	0	0	0	0	45	0	0	0	0	53	0	38	0	0	48
ASV1266	0	0	0	0	0	0	0	0	0	0	34	0	0	0	0	101	0	0	0	49	0
ASV1267	0	0	0	0	0	0	0	0	0	0	42	0	0	57	0	2	0	18	0	64	0
ASV1268	0	0	0	0	0	0	0	0	0	0	46	0	21	0	31	17	0	27	36	5	0
ASV1269	0	0	0	0	0	0	0	0	0	0	20	0	0	163	0	0	0	0	0	0	0
ASV1270	0	0	0	0	0	0	0	0	0	0	0	4	0	0	0	0	113	0	66	0	0
ASV1271	0	0	0	0	0	0	0	0	0	0	0	11	0	0	0	0	0	0	77	0	95
ASV1272	0	0	0	95	0	0	0	0	88	0	0	0	0	0	0	0	0	0	0	0	0
ASV1273	0	0	0	0	0	0	0	0	0	0	0	0	0	0	0	132	0	0	0	0	51
ASV1275	0	0	0	0	0	0	0	0	0	0	0	37	0	0	0	0	0	20	125	0	0
ASV1276	31	0	0	0	0	0	0	0	0	151	0	0	0	0	0	0	0	0	0	0	0
ASV1278	0	0	0	0	0	0	9	16	0	43	0	0	0	0	0	109	0	5	0	0	0
ASV1279	0	0	34	0	0	0	0	8	0	0	0	0	0	69	11	0	6	5	10	39	0
ASV1280	18	0	17	13	9	0	17	0	0	24	0	23	0	0	5	9	0	23	11	0	13
ASV1281	0	0	0	0	0	0	0	0	0	0	0	0	49	0	0	0	91	0	0	0	42
ASV1282	0	0	0	0	0	0	0	0	0	0	0	14	19	0	0	27	23	23	20	39	17
ASV1283	10	0	0	10	4	0	0	0	0	17	0	0	0	27	0	0	0	0	0	114	0
ASV1284	0	0	0	0	0	0	0	0	0	0	0	0	0	0	55	0	54	0	36	0	37
ASV1285	0	0	0	0	0	0	0	0	0	0	0	0	0	0	0	0	0	0	30	151	0
ASV1286	0	0	0	0	0	0	0	0	0	0	0	77	0	0	0	0	0	0	0	0	104
ASV1287	0	32	45	0	0	0	32	28	0	43	0	0	0	0	0	0	0	0	0	0	0
ASV1288	0	0	0	0	0	0	0	0	0	0	0	0	0	0	0	180	0	0	0	0	0
ASV1289	0	0	0	0	0	180	0	0	0	0	0	0	0	0	0	0	0	0	0	0	0
ASV1290	0	0	0	180	0	0	0	0	0	0	0	0	0	0	0	0	0	0	0	0	0
ASV1291	0	0	0	0	0	0	0	0	0	0	0	0	43	30	40	0	0	32	0	35	0
ASV1292	0	0	0	0	0	0	0	0	0	0	30	0	0	80	0	0	0	0	0	70	0
ASV1293	0	0	0	0	0	0	0	0	0	0	8	0	17	15	7	56	8	16	0	0	53
ASV1294	0	0	0	0	0	0	0	0	0	0	180	0	0	0	0	0	0	0	0	0	0
ASV1296	40	0	132	0	0	0	0	0	0	0	0	0	0	7	0	0	0	0	0	0	0
ASV1297	0	0	0	0	0	179	0	0	0	0	0	0	0	0	0	0	0	0	0	0	0
ASV1298	0	0	0	0	0	179	0	0	0	0	0	0	0	0	0	0	0	0	0	0	0
ASV1299	0	0	8	0	0	0	0	0	0	0	49	0	34	0	0	20	18	23	12	14	0
ASV1301	0	0	0	0	0	0	0	0	0	0	0	0	0	0	0	0	148	0	0	30	0
ASV1302	0	0	0	0	0	0	0	0	0	0	0	91	0	0	0	13	0	33	10	16	15
ASV1304	0	0	0	0	0	0	0	0	0	0	0	0	0	89	0	0	0	0	0	89	0
ASV1305	0	29	12	0	18	0	0	0	0	13	0	20	0	74	0	0	0	0	0	11	0
ASV1306	0	0	0	0	0	0	0	0	0	0	0	0	13	0	0	132	0	0	10	0	22
ASV1307	53	13	76	0	13	0	18	0	0	4	0	0	0	0	0	0	0	0	0	0	0
ASV1308	0	0	0	0	0	0	0	0	0	0	0	77	0	3	0	10	70	0	0	17	0
ASV1311	7	0	0	0	0	0	0	0	0	0	0	0	0	0	4	0	0	98	67	0	0
ASV1312	0	0	0	0	0	0	0	0	0	0	0	67	0	0	0	0	0	51	31	0	27
ASV1313	0	0	0	0	0	0	0	0	0	0	0	0	0	0	0	0	0	0	53	0	123
ASV1314	0	0	0	0	0	0	0	0	0	0	0	0	0	0	0	101	0	0	43	0	32
ASV1315	44	0	46	0	41	0	24	21	0	0	0	0	0	0	0	0	0	0	0	0	0
ASV1317	0	0	0	0	0	0	0	0	0	0	0	0	0	52	0	124	0	0	0	0	0
ASV1318	0	0	0	0	0	0	0	0	0	0	0	0	0	0	0	176	0	0	0	0	0
ASV1319	0	0	0	0	0	0	0	0	0	0	0	0	0	0	0	176	0	0	0	0	0
ASV1321	0	0	0	0	0	0	0	0	0	0	0	0	0	0	0	175	0	0	0	0	0
ASV1322	0	0	0	0	0	0	104	71	0	0	0	0	0	0	0	0	0	0	0	0	0
ASV1323	0	0	0	0	0	0	0	0	0	0	0	94	0	0	0	19	0	41	21	0	0
ASV1324	0	0	0	0	0	0	0	0	0	0	0	83	0	0	22	0	70	0	0	0	0
ASV1325	22	0	24	3	7	0	0	2	0	19	0	0	0	11	0	0	4	5	0	40	38
ASV1328	0	0	0	0	0	0	0	0	0	0	0	0	0	61	0	45	0	0	0	68	0
ASV1329	16	0	12	0	0	0	5	5	0	15	0	0	9	77	0	35	0	0	0	0	0
ASV1330	40	0	67	0	0	0	0	0	0	67	0	0	0	0	0	0	0	0	0	0	0
ASV1332	0	0	0	0	0	0	0	0	0	0	10	0	0	0	0	0	0	0	0	163	0
ASV1333	0	8	115	0	11	0	0	27	12	0	0	0	0	0	0	0	0	0	0	0	0
ASV1334	0	43	24	0	46	3	17	13	0	26	0	0	0	0	0	0	0	0	0	0	0
ASV1335	0	0	0	0	0	0	92	80	0	0	0	0	0	0	0	0	0	0	0	0	0
ASV1336	0	0	0	0	0	172	0	0	0	0	0	0	0	0	0	0	0	0	0	0	0
ASV1337	0	0	0	0	0	172	0	0	0	0	0	0	0	0	0	0	0	0	0	0	0
ASV1338	11	119	0	0	42	0	0	0	0	0	0	0	0	0	0	0	0	0	0	0	0
ASV1339	0	0	0	0	0	0	0	0	0	0	0	0	0	0	66	0	106	0	0	0	0
ASV1340	0	0	0	0	0	0	0	0	0	0	0	0	38	44	0	0	0	0	0	90	0
ASV1341	0	0	0	0	0	0	0	0	0	0	0	0	0	0	0	0	0	73	0	99	0
ASV1342	0	0	0	0	0	0	0	0	0	0	0	0	0	0	0	0	171	0	0	0	0
ASV1343	0	0	0	0	0	0	0	0	0	0	0	0	0	0	0	171	0	0	0	0	0
ASV1344	60	61	0	0	50	0	0	0	0	0	0	0	0	0	0	0	0	0	0	0	0
ASV1345	0	0	0	0	0	171	0	0	0	0	0	0	0	0	0	0	0	0	0	0	0
ASV1346	0	0	0	0	0	0	0	0	0	0	0	13	97	0	0	38	0	0	23	0	0
ASV1347	30	13	21	0	14	0	7	0	0	35	0	0	0	22	0	0	0	0	0	29	0
ASV1348	0	0	0	0	0	0	0	0	0	0	171	0	0	0	0	0	0	0	0	0	0
ASV1349	0	0	0	0	0	0	0	0	0	0	170	0	0	0	0	0	0	0	0	0	0
ASV1350	0	0	0	0	0	0	0	0	0	0	93	0	0	0	0	0	0	0	0	77	0
ASV1352	0	0	0	0	0	0	0	0	0	0	0	0	0	68	0	0	41	0	0	12	48
ASV1353	0	32	0	0	77	0	32	0	0	0	0	0	0	25	0	3	0	0	0	0	0
ASV1355	60	0	43	0	0	0	0	0	0	66	0	0	0	0	0	0	0	0	0	0	0
ASV1356	0	0	0	0	0	0	0	0	0	0	0	0	34	0	0	0	0	31	0	104	0
ASV1358	44	0	25	0	3	0	0	0	8	18	0	0	0	0	0	0	0	0	0	71	0
ASV1359	0	0	0	0	0	0	0	0	0	0	14	15	18	28	2	26	0	0	25	26	15
ASV1360	0	0	0	0	0	0	0	0	0	0	168	0	0	0	0	0	0	0	0	0	0
ASV1361	0	0	0	0	0	0	0	0	0	0	0	71	0	0	0	0	83	0	0	0	14
ASV1362	0	0	0	0	0	0	0	0	0	0	0	125	0	0	0	0	43	0	0	0	0
ASV1363	0	0	0	0	0	168	0	0	0	0	0	0	0	0	0	0	0	0	0	0	0
ASV1364	0	0	19	0	0	0	0	0	3	3	50	0	0	47	0	0	0	0	0	45	0
ASV1365	0	0	41	0	0	0	0	0	0	0	0	40	0	0	28	26	0	32	0	0	0
ASV1366	46	44	0	0	32	0	0	0	0	44	0	0	0	0	0	0	0	0	0	0	0
ASV1367	0	0	0	0	0	0	0	0	0	0	0	0	0	166	0	0	0	0	0	0	0
ASV1368	47	39	0	0	31	0	14	34	0	0	0	0	0	0	0	0	0	0	0	0	0
ASV1369	39	0	57	22	18	0	15	14	0	0	0	0	0	0	0	0	0	0	0	0	0
ASV1370	16	19	41	0	21	0	22	18	0	28	0	0	0	0	0	0	0	0	0	0	0
ASV1371	0	0	0	0	0	0	0	0	0	0	0	0	11	27	0	15	69	18	0	25	0
ASV1373	0	0	0	0	0	0	0	0	0	0	165	0	0	0	0	0	0	0	0	0	0
ASV1374	0	0	0	0	0	0	0	0	0	0	0	0	0	0	0	0	0	0	0	164	0
ASV1375	0	0	0	0	0	0	0	0	0	0	0	0	0	0	164	0	0	0	0	0	0
ASV1376	0	0	0	0	0	0	0	0	0	0	0	0	0	25	0	0	7	45	47	0	40
ASV1377	73	44	47	0	0	0	0	0	0	0	0	0	0	0	0	0	0	0	0	0	0
ASV1378	0	0	0	0	0	0	68	0	0	96	0	0	0	0	0	0	0	0	0	0	0
ASV1379	0	10	34	0	0	0	0	0	0	119	0	0	0	0	0	0	0	0	0	0	0
ASV1380	0	0	0	136	0	0	0	0	0	0	0	0	0	27	0	0	0	0	0	0	0
ASV1381	0	0	0	0	0	0	0	0	0	0	0	0	56	0	17	60	14	0	0	16	0
ASV1382	0	0	0	0	0	0	0	0	0	0	0	0	0	0	0	22	0	54	0	87	0
ASV1383	0	0	0	0	0	0	0	0	0	0	0	10	0	0	71	0	13	4	8	57	0
ASV1384	16	21	67	0	0	0	0	0	0	27	15	0	0	16	0	0	0	0	0	0	0
ASV1385	0	0	0	0	0	0	0	0	0	0	0	26	18	0	22	0	0	0	16	0	80
ASV1386	53	0	33	0	0	0	31	20	0	25	0	0	0	0	0	0	0	0	0	0	0
ASV1387	0	0	0	0	0	161	0	0	0	0	0	0	0	0	0	0	0	0	0	0	0
ASV1388	0	0	0	0	0	0	0	0	0	0	0	0	0	161	0	0	0	0	0	0	0
ASV1389	0	78	0	0	0	0	0	0	0	83	0	0	0	0	0	0	0	0	0	0	0
ASV1390	20	29	0	0	9	0	0	0	0	16	38	0	0	29	0	0	0	0	0	20	0
ASV1391	0	0	0	0	0	0	0	0	0	0	161	0	0	0	0	0	0	0	0	0	0
ASV1393	0	0	0	0	0	0	0	0	0	0	0	0	0	0	20	21	0	0	0	119	0
ASV1394	0	0	0	0	0	0	33	116	0	0	0	0	0	0	0	0	11	0	0	0	0
ASV1395	36	20	11	17	3	0	29	33	0	11	0	0	0	0	0	0	0	0	0	0	0
ASV1397	0	0	0	64	0	0	0	0	0	0	95	0	0	0	0	0	0	0	0	0	0
ASV1398	0	0	80	0	0	0	0	0	0	0	79	0	0	0	0	0	0	0	0	0	0
ASV1399	0	0	0	0	0	0	0	0	0	0	9	22	9	29	6	10	4	23	8	25	14
ASV1400	0	0	0	0	0	0	0	0	0	0	0	22	0	0	0	21	6	0	108	0	2
ASV1401	0	0	0	159	0	0	0	0	0	0	0	0	0	0	0	0	0	0	0	0	0
ASV1402	0	0	0	0	0	0	0	0	0	0	0	0	0	159	0	0	0	0	0	0	0
ASV1403	0	0	0	0	0	0	0	0	0	0	0	83	0	0	0	0	0	0	0	0	75
ASV1404	37	0	58	0	21	0	0	0	0	42	0	0	0	0	0	0	0	0	0	0	0
ASV1405	0	0	0	0	0	0	0	0	0	0	0	0	0	158	0	0	0	0	0	0	0
ASV1406	0	11	38	0	25	0	19	14	0	51	0	0	0	0	0	0	0	0	0	0	0
ASV1408	27	89	0	0	42	0	0	0	0	0	0	0	0	0	0	0	0	0	0	0	0
ASV1409	0	0	0	0	23	0	0	0	0	0	0	0	19	16	0	0	31	15	0	38	16
ASV1410	2	0	8	0	0	0	8	0	0	7	13	9	0	0	0	0	32	44	0	7	28
ASV1411	0	0	0	0	0	0	0	0	0	0	0	0	0	0	0	15	0	10	105	28	0
ASV1412	27	0	11	0	0	0	14	0	0	25	21	0	0	36	0	0	12	0	0	11	0
ASV1413	123	0	0	33	0	0	0	0	0	0	0	0	0	0	0	0	0	0	0	0	0
ASV1414	0	38	0	13	0	105	0	0	0	0	0	0	0	0	0	0	0	0	0	0	0
ASV1416	7	28	15	0	32	17	20	32	0	5	0	0	0	0	0	0	0	0	0	0	0
ASV1417	0	0	0	19	0	137	0	0	0	0	0	0	0	0	0	0	0	0	0	0	0
ASV1418	16	0	33	0	19	0	0	0	11	0	0	0	0	24	0	31	0	22	0	0	0
ASV1419	0	0	0	0	0	0	0	0	0	0	16	0	13	0	0	0	0	28	69	26	4
ASV1420	0	0	0	0	0	0	0	0	0	0	21	0	0	105	0	0	0	0	0	30	0
ASV1421	0	0	0	0	0	0	0	0	0	0	21	4	77	0	0	0	23	11	0	0	20
ASV1422	0	0	0	0	0	0	0	0	0	0	0	14	0	54	12	39	0	37	0	0	0
ASV1423	0	0	0	0	0	0	0	0	0	0	0	8	0	0	108	3	36	0	0	0	0
ASV1424	0	0	0	0	0	0	0	0	0	0	0	0	0	155	0	0	0	0	0	0	0
ASV1425	56	10	27	0	13	0	23	11	0	15	0	0	0	0	0	0	0	0	0	0	0
ASV1426	0	0	0	0	0	0	0	0	0	0	0	31	23	0	13	32	0	37	19	0	0
ASV1427	0	0	0	0	0	0	0	0	0	0	0	0	11	80	0	0	8	0	0	56	0
ASV1428	0	0	0	0	0	0	0	0	0	0	31	0	37	0	0	39	0	48	0	0	0
ASV1429	0	27	0	0	28	0	0	0	0	14	26	0	0	0	0	0	0	0	26	33	0
ASV1430	0	0	0	0	0	0	0	0	0	0	0	0	30	0	26	13	0	0	22	37	26
ASV1432	0	0	0	0	0	0	0	0	0	0	0	0	0	0	0	0	154	0	0	0	0
ASV1433	0	0	59	0	16	0	27	52	0	0	0	0	0	0	0	0	0	0	0	0	0
ASV1434	0	0	0	0	0	0	0	0	0	0	0	0	0	154	0	0	0	0	0	0	0
ASV1436	21	15	28	0	0	0	13	0	0	76	0	0	0	0	0	0	0	0	0	0	0
ASV1437	42	0	0	0	15	0	18	12	0	0	0	0	0	0	0	66	0	0	0	0	0
ASV1438	0	0	0	0	0	0	0	0	0	0	0	0	0	0	0	0	0	0	0	153	0
ASV1439	0	0	0	0	0	0	0	37	0	86	30	0	0	0	0	0	0	0	0	0	0
ASV1440	22	4	10	0	0	0	0	0	0	0	12	0	0	39	0	0	0	0	0	66	0
ASV1441	0	0	0	0	0	0	0	0	0	0	106	0	0	46	0	0	0	0	0	0	0
ASV1442	0	0	0	0	0	0	0	0	0	0	0	0	94	23	0	0	0	0	35	0	0
ASV1443	0	0	0	0	0	0	0	0	0	0	0	28	10	0	32	43	0	23	12	0	4
ASV1444	0	20	0	0	23	0	63	31	0	15	0	0	0	0	0	0	0	0	0	0	0
ASV1446	0	0	0	0	0	0	112	40	0	0	0	0	0	0	0	0	0	0	0	0	0
ASV1447	0	0	0	0	0	0	0	0	0	0	0	4	0	0	0	0	0	0	0	147	0
ASV1448	54	76	0	0	0	0	21	0	0	0	0	0	0	0	0	0	0	0	0	0	0
ASV1449	0	0	0	0	0	0	0	0	0	0	0	0	0	0	0	21	0	130	0	0	0
ASV1450	0	0	0	0	0	0	0	0	0	0	0	0	45	0	19	15	0	29	16	0	27
ASV1451	0	0	0	0	0	0	0	26	0	0	0	0	0	43	0	0	0	0	0	82	0
ASV1452	0	0	0	0	0	0	0	0	0	0	0	0	41	0	0	0	0	53	0	57	0
ASV1453	0	44	0	0	81	0	0	0	4	0	14	0	0	0	0	0	0	0	0	8	0
ASV1454	0	0	0	0	0	0	0	0	0	0	10	7	15	0	23	33	3	0	0	13	47
ASV1455	14	0	0	2	13	0	15	0	0	44	18	0	11	15	0	0	0	9	0	10	0
ASV1456	0	0	71	0	0	0	0	0	0	0	22	0	0	35	0	0	0	0	0	23	0
ASV1457	0	0	0	0	0	0	0	0	0	0	61	0	0	0	0	90	0	0	0	0	0
ASV1458	10	0	18	0	44	0	58	4	0	16	0	0	0	0	0	0	0	0	0	0	0
ASV1459	0	0	0	0	0	0	0	0	0	0	0	0	0	0	0	150	0	0	0	0	0
ASV1460	0	0	0	0	0	150	0	0	0	0	0	0	0	0	0	0	0	0	0	0	0
ASV1461	150	0	0	0	0	0	0	0	0	0	0	0	0	0	0	0	0	0	0	0	0
ASV1462	18	21	42	0	11	0	10	4	0	44	0	0	0	0	0	0	0	0	0	0	0
ASV1463	0	0	0	0	0	0	0	0	0	0	0	0	0	0	0	0	150	0	0	0	0
ASV1464	0	0	0	0	0	0	0	0	0	0	0	0	0	0	0	0	0	0	0	150	0
ASV1465	0	0	0	0	0	0	0	0	0	0	0	0	0	68	0	0	0	0	0	82	0
ASV1466	0	0	0	0	0	0	0	0	0	0	50	0	0	55	0	0	0	0	0	45	0
ASV1467	13	5	0	36	12	0	10	28	26	19	0	0	0	0	0	0	0	0	0	0	0
ASV1468	0	0	0	0	0	149	0	0	0	0	0	0	0	0	0	0	0	0	0	0	0
ASV1469	0	0	0	0	0	149	0	0	0	0	0	0	0	0	0	0	0	0	0	0	0
ASV1470	0	0	0	149	0	0	0	0	0	0	0	0	0	0	0	0	0	0	0	0	0
ASV1472	0	0	0	0	0	0	0	0	0	0	48	0	0	101	0	0	0	0	0	0	0
ASV1473	0	0	14	0	11	0	9	15	0	0	0	15	0	6	9	29	6	0	0	35	0
ASV1474	0	0	0	0	0	0	0	0	0	0	37	0	27	0	15	0	0	70	0	0	0
ASV1475	0	0	0	0	0	0	0	0	0	0	37	0	42	25	6	8	0	30	0	0	0
ASV1476	17	0	15	0	0	0	9	0	0	0	22	0	13	32	0	0	0	0	0	40	0
ASV1477	0	0	0	0	0	0	0	0	0	0	0	0	0	36	0	0	0	0	0	112	0
ASV1478	0	0	0	0	0	0	0	0	0	0	0	0	0	50	7	25	0	0	0	49	17
ASV1479	45	0	34	0	0	0	0	0	0	0	0	3	0	0	0	0	0	23	0	29	14
ASV1480	0	0	0	0	0	0	0	0	0	0	0	0	0	0	0	0	148	0	0	0	0
ASV1482	0	0	20	0	0	0	0	0	0	0	0	0	0	0	0	128	0	0	0	0	0
ASV1483	0	0	0	0	0	0	0	0	0	0	0	0	0	0	0	0	0	0	0	0	148
ASV1486	0	0	0	0	0	0	0	0	0	0	0	0	0	0	33	93	0	21	0	0	0
ASV1487	0	0	0	0	0	0	0	0	0	0	18	0	0	20	0	33	72	0	0	4	0
ASV1488	0	0	0	0	0	0	0	0	0	0	147	0	0	0	0	0	0	0	0	0	0
ASV1489	0	0	0	0	0	0	0	0	0	0	0	0	0	18	0	0	0	0	0	129	0
ASV1490	0	0	34	0	0	0	0	0	0	0	46	0	0	40	0	0	0	0	0	26	0
ASV1491	0	0	0	0	0	0	0	0	0	0	0	0	0	85	0	0	0	0	0	61	0
ASV1492	0	0	0	0	0	0	0	0	0	0	0	40	0	0	0	0	32	0	0	49	25
ASV1493	0	0	0	0	0	0	0	0	0	0	0	71	37	0	0	0	38	0	0	0	0
ASV1494	28	0	0	0	20	0	55	25	0	18	0	0	0	0	0	0	0	0	0	0	0
ASV1495	0	0	0	0	0	0	0	0	0	0	25	0	0	39	0	0	0	0	0	81	0
ASV1497	0	5	0	0	0	0	0	0	0	0	0	11	0	45	0	0	0	47	0	29	8
ASV1498	0	0	0	0	0	0	0	0	0	0	0	111	0	0	0	0	34	0	0	0	0
ASV1499	0	0	0	0	0	145	0	0	0	0	0	0	0	0	0	0	0	0	0	0	0
ASV1500	0	0	0	0	0	0	0	0	0	0	0	0	0	144	0	0	0	0	0	0	0
ASV1501	52	12	18	0	13	0	18	31	0	0	0	0	0	0	0	0	0	0	0	0	0
ASV1503	19	18	54	0	22	0	15	0	0	16	0	0	0	0	0	0	0	0	0	0	0
ASV1504	0	0	78	0	0	0	0	12	0	19	35	0	0	0	0	0	0	0	0	0	0
ASV1505	0	0	0	0	29	0	0	0	0	0	56	0	0	59	0	0	0	0	0	0	0
ASV1506	0	0	0	0	0	0	0	0	0	0	0	18	0	9	0	41	9	11	30	17	9
ASV1507	0	57	30	0	47	0	0	0	0	0	9	0	0	0	0	0	0	0	0	0	0
ASV1508	0	0	0	0	0	0	0	0	0	0	0	0	0	47	0	0	0	0	0	96	0
ASV1509	0	0	0	0	0	0	0	0	0	0	0	0	0	35	0	0	0	0	0	108	0
ASV1510	42	0	80	0	0	0	0	0	0	0	0	0	0	0	0	0	0	5	0	15	0
ASV1511	0	0	0	0	0	0	0	0	0	0	0	16	55	0	0	0	0	26	0	33	12
ASV1512	0	0	0	0	0	0	0	0	0	0	0	95	0	0	0	0	47	0	0	0	0
ASV1513	0	81	0	0	54	0	0	0	0	7	0	0	0	0	0	0	0	0	0	0	0
ASV1514	0	142	0	0	0	0	0	0	0	0	0	0	0	0	0	0	0	0	0	0	0
ASV1515	0	0	0	0	0	142	0	0	0	0	0	0	0	0	0	0	0	0	0	0	0
ASV1516	0	0	0	0	0	0	0	0	0	0	0	26	0	0	18	13	35	33	14	0	2
ASV1517	22	0	35	0	29	0	14	7	0	34	0	0	0	0	0	0	0	0	0	0	0
ASV1518	8	2	14	0	14	0	28	22	0	53	0	0	0	0	0	0	0	0	0	0	0
ASV1519	35	7	0	0	9	0	18	8	0	32	0	0	0	26	0	0	0	0	0	6	0
ASV1520	0	0	0	0	0	0	0	0	0	0	0	36	28	0	0	7	0	0	70	0	0
ASV1521	0	0	37	0	0	0	0	0	0	0	36	0	34	0	25	9	0	0	0	0	0
ASV1522	0	0	0	0	0	0	0	0	0	0	76	0	10	55	0	0	0	0	0	0	0
ASV1523	0	0	29	0	0	0	16	0	0	0	42	0	0	53	0	0	0	0	0	0	0
ASV1524	0	0	0	0	0	0	0	0	0	0	0	24	11	0	0	33	32	5	14	0	21
ASV1525	0	0	0	0	0	0	0	0	0	0	0	27	0	0	12	0	15	45	0	0	41
ASV1526	33	0	107	0	0	0	0	0	0	0	0	0	0	0	0	0	0	0	0	0	0
ASV1528	0	0	91	0	0	0	22	12	0	14	0	0	0	0	0	0	0	0	0	0	0
ASV1529	0	15	0	8	0	0	0	0	116	0	0	0	0	0	0	0	0	0	0	0	0
ASV1530	0	0	0	0	0	0	0	0	0	0	0	0	0	0	40	33	0	0	53	0	13
ASV1531	0	0	0	0	0	0	0	0	0	0	0	7	0	0	0	28	2	9	26	0	67
ASV1532	0	0	0	0	0	0	0	0	0	0	0	0	0	22	0	34	34	0	36	0	13
ASV1533	0	0	0	0	0	0	0	0	0	0	0	55	45	0	0	0	0	39	0	0	0
ASV1534	0	0	0	0	0	0	0	0	0	0	0	41	22	0	0	0	0	21	55	0	0
ASV1535	0	0	0	0	0	0	0	0	0	0	0	13	50	0	11	0	37	15	13	0	0
ASV1536	37	0	42	0	0	0	0	0	0	39	0	0	0	0	0	0	0	0	0	21	0
ASV1537	0	0	44	21	0	0	0	0	0	0	52	0	0	22	0	0	0	0	0	0	0
ASV1538	0	18	13	0	0	12	0	0	0	6	35	0	0	33	0	0	0	0	0	22	0
ASV1539	0	0	0	0	0	0	0	0	0	0	0	0	20	8	12	25	0	22	8	43	0
ASV1540	15	15	0	24	0	0	24	21	0	9	0	30	0	0	0	0	0	0	0	0	0
ASV1541	0	0	0	0	0	0	0	0	0	0	0	112	0	0	0	0	0	0	16	0	10
ASV1542	0	0	0	0	0	0	0	0	0	0	0	0	0	0	6	8	15	63	0	0	46
ASV1543	0	0	0	0	0	0	0	0	0	0	0	0	0	0	0	0	0	0	38	100	0
ASV1544	0	4	11	0	0	0	0	0	0	10	0	0	15	11	0	21	0	10	0	56	0
ASV1545	0	0	0	0	0	0	0	0	0	0	0	0	0	0	0	0	0	0	0	138	0
ASV1546	24	0	60	0	0	0	0	0	0	0	54	0	0	0	0	0	0	0	0	0	0
ASV1547	0	0	0	0	0	0	0	0	0	0	0	59	0	0	14	15	19	15	0	0	15
ASV1548	0	0	0	0	0	0	0	0	0	0	0	93	0	0	0	44	0	0	0	0	0
ASV1549	0	0	0	0	31	0	14	8	0	84	0	0	0	0	0	0	0	0	0	0	0
ASV1550	5	0	0	124	0	0	0	0	0	8	0	0	0	0	0	0	0	0	0	0	0
ASV1551	0	10	12	6	8	0	0	0	0	0	0	0	0	32	0	0	21	0	0	37	11
ASV1552	0	0	0	0	0	0	0	0	0	0	0	98	5	0	0	0	0	14	7	0	13
ASV1553	0	0	0	8	28	0	0	7	3	40	0	0	0	0	0	0	9	0	0	23	19
ASV1554	0	0	0	0	0	0	0	0	0	0	137	0	0	0	0	0	0	0	0	0	0
ASV1555	0	0	0	0	0	0	0	0	0	0	21	0	25	0	11	7	3	30	0	0	39
ASV1556	0	0	0	0	0	0	0	0	0	0	0	0	7	0	0	14	0	3	0	112	0
ASV1557	0	0	0	0	0	0	0	0	0	0	0	71	0	0	0	0	29	9	0	27	0
ASV1558	21	0	24	0	31	0	11	0	0	26	0	0	0	0	0	0	11	6	0	6	0
ASV1559	41	10	45	0	4	0	24	7	0	5	0	0	0	0	0	0	0	0	0	0	0
ASV1560	105	0	0	0	0	0	31	0	0	0	0	0	0	0	0	0	0	0	0	0	0
ASV1561	0	0	136	0	0	0	0	0	0	0	0	0	0	0	0	0	0	0	0	0	0
ASV1562	0	0	0	0	0	136	0	0	0	0	0	0	0	0	0	0	0	0	0	0	0
ASV1563	0	0	0	0	0	0	0	0	0	0	0	78	23	0	34	0	0	0	0	0	0
ASV1564	0	0	0	0	0	0	0	0	0	0	0	0	0	0	39	0	0	0	0	0	96
ASV1565	0	0	14	0	52	0	47	0	8	14	0	0	0	0	0	0	0	0	0	0	0
ASV1566	9	6	16	0	0	0	0	0	0	14	66	0	0	0	0	0	0	0	0	24	0
ASV1567	0	0	0	0	0	0	0	0	0	0	135	0	0	0	0	0	0	0	0	0	0
ASV1568	0	0	0	0	0	0	0	0	0	0	135	0	0	0	0	0	0	0	0	0	0
ASV1569	0	0	0	0	0	0	0	0	0	0	0	0	0	36	0	98	0	0	0	0	0
ASV1570	0	8	13	0	0	0	11	35	0	67	0	0	0	0	0	0	0	0	0	0	0
ASV1571	10	21	46	4	22	0	11	0	0	20	0	0	0	0	0	0	0	0	0	0	0
ASV1572	0	0	0	0	0	0	0	0	0	0	0	17	30	0	12	16	14	10	18	0	17
ASV1573	0	0	0	0	0	0	0	0	0	0	0	0	0	0	0	67	0	0	0	66	0
ASV1574	0	0	0	0	0	0	0	0	0	0	0	0	32	0	0	27	0	17	9	32	16
ASV1575	6	3	0	0	8	0	15	15	0	0	0	0	0	6	0	0	0	0	0	9	71
ASV1576	0	0	0	0	0	0	0	0	0	0	0	0	0	25	0	30	0	47	0	0	31
ASV1577	0	120	0	13	0	0	0	0	0	0	0	0	0	0	0	0	0	0	0	0	0
ASV1578	0	6	0	0	0	0	69	58	0	0	0	0	0	0	0	0	0	0	0	0	0
ASV1579	0	0	0	0	0	133	0	0	0	0	0	0	0	0	0	0	0	0	0	0	0
ASV1580	0	0	0	0	0	0	0	0	0	0	28	0	0	14	0	0	5	0	0	86	0
ASV1581	0	0	0	0	0	0	0	0	0	0	0	0	0	0	9	79	0	26	0	0	18
ASV1582	0	0	0	0	0	132	0	0	0	0	0	0	0	0	0	0	0	0	0	0	0
ASV1583	0	0	13	0	0	0	74	45	0	0	0	0	0	0	0	0	0	0	0	0	0
ASV1585	0	24	33	0	17	0	24	0	0	0	0	0	27	0	0	0	0	0	0	0	7
ASV1586	0	0	0	0	0	0	0	0	0	0	0	0	0	0	0	79	0	0	0	53	0
ASV1587	44	0	0	0	0	0	0	0	0	0	21	0	29	0	0	0	0	0	0	0	38
ASV1588	0	0	0	0	0	0	0	0	0	0	60	0	0	0	13	0	0	0	0	59	0
ASV1589	0	0	0	0	0	0	0	0	0	0	0	0	131	0	0	0	0	0	0	0	0
ASV1590	0	0	0	0	0	0	84	47	0	0	0	0	0	0	0	0	0	0	0	0	0
ASV1591	0	0	0	131	0	0	0	0	0	0	0	0	0	0	0	0	0	0	0	0	0
ASV1592	17	15	31	0	0	0	29	9	7	23	0	0	0	0	0	0	0	0	0	0	0
ASV1594	0	0	0	0	0	0	0	0	0	0	0	33	0	0	0	2	0	83	11	0	2
ASV1596	0	0	0	0	0	0	0	0	0	0	71	0	0	60	0	0	0	0	0	0	0
ASV1597	63	25	0	0	0	0	0	0	0	12	0	0	0	0	0	0	0	0	0	31	0
ASV1598	0	0	0	68	0	0	43	0	0	0	0	0	0	0	0	0	0	0	0	20	0
ASV1600	0	0	0	0	0	0	0	0	0	0	32	0	0	19	0	0	0	0	0	80	0
ASV1601	22	0	0	0	0	0	0	0	0	0	4	0	0	12	0	0	0	0	0	93	0
ASV1602	35	0	0	0	0	0	0	0	0	0	40	0	0	56	0	0	0	0	0	0	0
ASV1603	0	0	0	0	0	0	0	0	0	0	54	0	15	0	0	40	0	22	0	0	0
ASV1604	0	0	0	0	0	0	0	0	0	0	0	92	0	0	0	8	0	16	0	0	14
ASV1605	87	19	0	0	24	0	0	0	0	0	0	0	0	0	0	0	0	0	0	0	0
ASV1606	0	30	54	0	0	0	0	0	0	0	0	0	0	0	0	0	0	0	46	0	0
ASV1607	0	0	0	0	0	0	0	0	0	0	88	0	0	19	0	0	0	0	0	23	0
ASV1608	0	0	0	0	0	0	0	0	0	0	0	17	36	0	33	44	0	0	0	0	0
ASV1609	0	0	0	0	0	0	0	0	0	0	130	0	0	0	0	0	0	0	0	0	0
ASV1610	0	0	0	0	0	0	0	0	15	0	0	0	0	102	0	0	0	0	0	13	0
ASV1611	0	0	0	0	0	0	0	0	0	0	28	13	0	15	0	9	15	6	14	17	12
ASV1612	0	0	0	0	0	0	0	0	0	0	7	6	0	27	5	54	8	11	11	0	0
ASV1613	7	0	16	0	8	0	0	0	0	30	0	0	17	30	0	0	0	0	0	21	0
ASV1614	0	0	0	0	0	0	0	0	0	0	0	0	12	0	0	20	63	6	0	28	0
ASV1615	0	0	0	0	0	0	0	0	0	0	0	0	0	0	0	0	129	0	0	0	0
ASV1616	29	0	0	0	56	0	0	0	0	44	0	0	0	0	0	0	0	0	0	0	0
ASV1617	0	0	0	0	0	0	0	0	0	0	50	0	0	50	0	0	0	0	0	28	0
ASV1619	0	43	85	0	0	0	0	0	0	0	0	0	0	0	0	0	0	0	0	0	0
ASV1620	0	0	65	0	13	0	17	18	0	15	0	0	0	0	0	0	0	0	0	0	0
ASV1621	0	0	0	0	0	0	0	0	0	0	14	0	26	20	13	14	0	0	0	41	0
ASV1622	0	0	0	0	0	0	0	0	0	0	24	0	0	12	0	0	0	3	0	89	0
ASV1623	0	0	0	0	0	0	0	0	0	0	40	0	0	54	0	0	0	0	0	34	0
ASV1624	17	0	44	0	10	0	4	0	0	0	41	0	0	12	0	0	0	0	0	0	0
ASV1625	0	0	0	0	0	0	0	0	0	0	128	0	0	0	0	0	0	0	0	0	0
ASV1626	0	0	0	0	0	0	0	0	0	0	0	29	0	0	0	0	0	88	0	0	10
ASV1627	0	0	0	0	0	0	0	0	0	0	0	0	0	0	0	70	0	0	57	0	0
ASV1628	79	16	0	0	32	0	0	0	0	0	0	0	0	0	0	0	0	0	0	0	0
ASV1630	27	0	22	0	34	0	10	0	0	34	0	0	0	0	0	0	0	0	0	0	0
ASV1631	41	0	0	0	0	0	0	0	0	86	0	0	0	0	0	0	0	0	0	0	0
ASV1632	0	0	0	0	0	0	0	0	0	0	0	0	0	127	0	0	0	0	0	0	0
ASV1633	0	0	0	126	0	0	0	0	0	0	0	0	0	0	0	0	0	0	0	0	0
ASV1634	0	0	0	0	0	0	0	0	0	0	0	0	0	126	0	0	0	0	0	0	0
ASV1635	0	0	0	0	0	0	0	0	0	0	0	0	0	31	0	0	0	0	0	0	95
ASV1636	0	41	0	0	54	0	31	0	0	0	0	0	0	0	0	0	0	0	0	0	0
ASV1637	0	0	0	0	0	0	0	0	0	0	0	0	21	0	12	0	0	0	71	0	22
ASV1638	0	0	0	0	0	16	0	0	10	100	0	0	0	0	0	0	0	0	0	0	0
ASV1639	26	5	21	0	20	0	21	4	0	16	0	0	0	0	0	0	3	0	0	0	10
ASV1640	0	46	23	0	20	0	13	5	0	19	0	0	0	0	0	0	0	0	0	0	0
ASV1641	0	0	31	0	57	0	0	0	0	0	0	0	0	0	3	21	0	0	0	0	13
ASV1642	0	0	0	125	0	0	0	0	0	0	0	0	0	0	0	0	0	0	0	0	0
ASV1643	22	27	21	0	21	0	14	0	0	20	0	0	0	0	0	0	0	0	0	0	0
ASV1645	0	0	0	0	0	0	0	0	0	0	0	8	68	0	15	0	26	0	6	2	0
ASV1646	10	0	25	15	11	0	0	0	0	0	19	0	0	26	5	0	0	8	0	6	0
ASV1648	0	30	89	0	0	0	0	0	0	0	6	0	0	0	0	0	0	0	0	0	0
ASV1649	0	0	0	0	0	0	0	0	0	0	37	0	5	83	0	0	0	0	0	0	0
ASV1650	0	33	0	0	31	0	0	0	0	0	0	0	0	19	0	0	0	41	0	0	0
ASV1651	0	0	0	0	0	0	0	0	0	0	0	0	0	124	0	0	0	0	0	0	0
ASV1652	0	0	0	0	0	124	0	0	0	0	0	0	0	0	0	0	0	0	0	0	0
ASV1653	25	7	7	15	10	0	13	19	7	21	0	0	0	0	0	0	0	0	0	0	0
ASV1654	0	0	0	0	0	0	0	0	0	0	0	67	0	0	0	0	0	0	23	34	0
ASV1655	0	0	0	0	0	0	0	0	0	0	0	53	0	0	0	30	19	0	0	0	22
ASV1656	0	0	0	0	0	0	0	0	0	0	0	107	0	0	17	0	0	0	0	0	0
ASV1657	0	0	0	0	0	0	0	0	0	0	0	0	0	20	0	0	0	33	6	20	45
ASV1658	0	0	0	0	0	0	0	0	0	0	124	0	0	0	0	0	0	0	0	0	0
ASV1659	27	0	3	0	0	0	0	0	0	0	6	25	0	0	0	7	0	2	6	37	10
ASV1660	0	27	0	0	0	0	0	0	0	53	43	0	0	0	0	0	0	0	0	0	0
ASV1661	0	0	0	0	0	0	0	0	0	0	0	45	0	0	47	0	0	0	31	0	0
ASV1663	0	0	123	0	0	0	0	0	0	0	0	0	0	0	0	0	0	0	0	0	0
ASV1664	0	0	86	0	0	0	0	0	0	0	0	0	0	37	0	0	0	0	0	0	0
ASV1665	36	0	0	0	0	0	26	9	0	51	0	0	0	0	0	0	0	0	0	0	0
ASV1667	0	0	0	0	0	0	0	0	0	0	0	14	28	6	0	7	28	0	18	6	15
ASV1668	14	0	46	0	0	0	0	0	0	0	0	0	0	0	0	0	0	0	0	62	0
ASV1670	0	0	0	0	0	0	0	0	0	0	71	0	0	51	0	0	0	0	0	0	0
ASV1671	0	0	0	0	0	0	0	0	0	0	0	0	0	0	0	0	0	0	0	122	0
ASV1672	0	0	0	0	0	0	0	0	0	0	66	0	0	0	0	0	10	0	0	45	0
ASV1674	0	0	0	0	0	0	0	0	0	0	0	13	0	0	39	49	5	0	7	0	8
ASV1675	0	0	0	0	0	0	0	0	0	0	0	48	0	0	19	16	22	0	16	0	0
ASV1676	0	0	0	0	0	0	0	0	0	0	0	35	0	0	0	6	25	9	8	0	38
ASV1677	0	0	43	0	0	0	0	0	0	48	0	0	0	0	0	0	0	30	0	0	0
ASV1679	0	0	100	0	0	0	20	0	0	0	0	0	0	0	0	0	0	0	0	0	0
ASV1680	0	20	0	0	0	0	17	0	0	0	0	0	0	83	0	0	0	0	0	0	0
ASV1681	0	0	0	0	0	0	0	0	0	120	0	0	0	0	0	0	0	0	0	0	0
ASV1682	0	0	0	0	0	0	0	0	0	0	0	31	0	0	7	18	10	47	7	0	0
ASV1683	0	0	0	0	0	0	0	0	0	0	0	0	0	107	0	0	0	0	0	13	0
ASV1684	0	0	0	0	0	0	0	0	0	0	0	0	0	0	0	56	0	0	0	64	0
ASV1685	0	0	0	0	0	0	0	0	0	0	19	0	0	0	0	0	0	101	0	0	0
ASV1686	0	0	0	0	0	0	0	0	0	0	120	0	0	0	0	0	0	0	0	0	0
ASV1687	0	0	0	0	0	0	0	0	0	0	119	0	0	0	0	0	0	0	0	0	0
ASV1689	0	0	0	0	0	0	0	0	0	0	119	0	0	0	0	0	0	0	0	0	0
ASV1690	0	0	0	0	0	0	0	0	0	0	25	0	40	0	0	0	0	0	0	54	0
ASV1692	0	0	0	0	0	0	0	0	0	0	0	0	0	0	9	32	0	0	0	78	0
ASV1693	0	0	0	0	0	0	0	0	0	0	0	0	27	0	0	43	0	12	18	0	19
ASV1694	0	0	0	0	0	0	0	0	0	0	0	31	0	0	11	41	18	0	0	0	18
ASV1695	0	0	0	0	0	0	0	0	0	2	0	0	0	0	0	67	0	18	24	0	8
ASV1697	0	27	0	0	55	0	23	14	0	0	0	0	0	0	0	0	0	0	0	0	0
ASV1698	0	0	0	0	0	0	0	0	0	0	0	97	0	0	0	0	21	0	0	0	0
ASV1699	0	0	0	0	0	0	0	0	0	0	0	10	15	0	12	18	0	22	0	22	19
ASV1700	17	7	42	0	10	0	10	10	0	22	0	0	0	0	0	0	0	0	0	0	0
ASV1701	0	0	0	0	0	0	0	0	0	0	0	0	0	0	93	0	0	25	0	0	0
ASV1703	0	0	0	0	0	0	0	0	0	0	0	0	41	0	0	0	64	0	0	13	0
ASV1704	26	0	9	0	0	0	0	0	0	0	0	0	12	23	0	0	0	8	0	24	16
ASV1705	0	0	0	0	0	0	0	0	0	0	62	0	0	18	0	0	0	0	0	38	0
ASV1706	0	0	0	0	0	0	0	0	0	0	0	4	20	0	29	8	0	18	17	15	7
ASV1707	0	0	0	0	0	0	0	0	0	0	10	0	0	0	0	0	53	14	0	40	0
ASV1708	0	0	0	0	0	0	0	0	0	0	0	20	0	0	0	30	0	0	0	42	25
ASV1709	17	0	37	0	0	2	0	0	0	0	0	0	23	0	0	0	0	38	0	0	0
ASV1710	0	0	0	0	0	0	0	0	0	0	0	0	0	0	0	0	117	0	0	0	0
ASV1711	0	0	0	0	0	0	0	0	0	0	0	109	0	0	0	0	0	0	8	0	0
ASV1712	0	18	19	0	6	0	8	4	0	62	0	0	0	0	0	0	0	0	0	0	0
ASV1713	0	68	0	0	41	0	0	0	0	0	0	0	0	0	0	0	0	7	0	0	0
ASV1716	0	0	0	0	0	0	0	0	0	0	0	0	18	0	0	25	0	0	54	0	19
ASV1717	0	0	0	0	0	0	0	0	0	0	0	5	0	0	0	40	16	6	26	0	23
ASV1718	0	0	0	0	0	0	0	0	0	0	0	0	3	0	18	95	0	0	0	0	0
ASV1719	0	0	0	0	0	0	0	0	0	0	0	60	11	0	6	0	0	28	11	0	0
ASV1720	19	0	16	0	13	0	0	0	6	32	0	0	0	0	0	0	5	0	0	24	0
ASV1722	0	0	0	0	0	0	0	0	0	0	0	0	0	0	0	0	115	0	0	0	0
ASV1723	0	0	0	0	0	0	0	0	0	0	0	0	34	0	0	12	0	6	40	0	23
ASV1725	0	0	0	19	45	0	0	0	0	51	0	0	0	0	0	0	0	0	0	0	0
ASV1727	0	0	0	0	0	0	0	0	0	0	37	0	0	78	0	0	0	0	0	0	0
ASV1728	0	0	0	0	0	0	0	0	0	0	24	0	0	0	0	36	43	0	0	0	12
ASV1729	0	0	0	0	0	0	0	0	0	0	115	0	0	0	0	0	0	0	0	0	0
ASV1730	0	0	0	0	0	0	0	0	0	0	13	0	4	0	0	0	0	10	0	0	88
ASV1731	0	0	7	31	0	0	0	6	0	14	4	0	9	0	0	14	13	0	0	11	6
ASV1732	0	0	0	0	15	0	16	0	0	0	0	0	0	22	0	0	0	47	0	0	14
ASV1733	0	0	0	0	0	0	0	0	0	0	0	114	0	0	0	0	0	0	0	0	0
ASV1734	0	0	0	0	0	0	0	0	0	0	0	0	0	0	0	0	0	0	0	0	114
ASV1735	0	0	0	0	0	114	0	0	0	0	0	0	0	0	0	0	0	0	0	0	0
ASV1736	0	0	0	0	0	114	0	0	0	0	0	0	0	0	0	0	0	0	0	0	0
ASV1737	0	38	0	0	56	0	0	0	0	20	0	0	0	0	0	0	0	0	0	0	0
ASV1738	0	0	53	0	0	0	0	0	0	61	0	0	0	0	0	0	0	0	0	0	0
ASV1739	23	0	0	0	0	0	0	14	39	38	0	0	0	0	0	0	0	0	0	0	0
ASV1740	54	0	14	0	0	0	0	0	0	46	0	0	0	0	0	0	0	0	0	0	0
ASV1741	0	0	0	0	0	0	0	0	0	0	0	0	15	0	39	25	0	16	15	4	0
ASV1742	0	0	98	0	0	0	0	0	0	0	0	0	0	0	0	0	0	0	0	16	0
ASV1743	0	0	0	0	0	0	0	0	0	0	0	0	0	104	0	0	0	0	0	10	0
ASV1744	0	0	0	0	0	0	0	0	0	0	0	44	7	0	0	0	0	14	0	33	16
ASV1745	0	0	0	0	0	0	0	0	0	0	0	0	0	0	0	0	0	0	0	114	0
ASV1746	0	0	0	0	0	0	0	0	0	0	0	0	0	65	0	0	20	0	0	29	0
ASV1747	0	0	0	0	0	0	0	0	0	0	0	0	0	0	0	64	0	0	0	50	0
ASV1748	0	0	0	0	4	0	0	0	0	5	30	0	0	23	0	0	0	0	0	52	0
ASV1750	0	0	8	0	0	0	0	0	0	0	0	0	54	0	0	51	0	0	0	0	0
ASV1752	24	31	0	0	18	0	0	0	0	40	0	0	0	0	0	0	0	0	0	0	0
ASV1753	0	0	0	0	0	0	0	0	0	0	0	69	0	0	0	0	44	0	0	0	0
ASV1754	0	0	0	0	0	0	0	0	0	0	0	94	0	0	0	0	19	0	0	0	0
ASV1755	0	0	0	0	0	0	0	0	0	0	0	0	0	0	0	0	113	0	0	0	0
ASV1756	0	0	0	0	0	0	0	0	0	0	0	0	41	52	0	0	0	0	0	0	20
ASV1757	0	0	70	0	0	0	43	0	0	0	0	0	0	0	0	0	0	0	0	0	0
ASV1758	0	0	39	0	0	0	0	0	0	0	0	0	0	0	0	20	20	0	21	13	0
ASV1759	0	0	0	0	0	0	0	0	0	0	0	17	55	0	0	32	0	0	0	9	0
ASV1761	0	0	0	0	0	0	0	0	0	0	113	0	0	0	0	0	0	0	0	0	0
ASV1762	0	0	0	0	0	0	0	0	0	0	113	0	0	0	0	0	0	0	0	0	0
ASV1763	0	0	0	0	0	0	0	0	0	0	113	0	0	0	0	0	0	0	0	0	0
ASV1764	0	0	0	0	0	0	0	0	0	0	113	0	0	0	0	0	0	0	0	0	0
ASV1765	0	0	0	0	0	0	0	0	0	0	0	0	10	24	0	40	15	0	0	12	12
ASV1766	36	0	0	0	0	0	0	0	0	76	0	0	0	0	0	0	0	0	0	0	0
ASV1767	0	0	0	0	0	0	0	0	0	0	0	52	0	9	0	51	0	0	0	0	0
ASV1768	0	0	0	0	0	112	0	0	0	0	0	0	0	0	0	0	0	0	0	0	0
ASV1769	0	0	0	0	0	112	0	0	0	0	0	0	0	0	0	0	0	0	0	0	0
ASV1770	10	49	0	0	0	0	17	36	0	0	0	0	0	0	0	0	0	0	0	0	0
ASV1771	0	0	0	0	0	0	0	0	0	0	0	0	0	0	0	0	112	0	0	0	0
ASV1772	0	0	0	0	0	0	0	0	0	0	0	0	0	0	0	50	7	0	0	0	55
ASV1773	0	0	0	0	0	0	0	0	0	0	0	64	0	0	8	0	0	0	25	0	15
ASV1774	0	0	0	0	0	0	0	0	0	0	14	0	0	0	0	94	4	0	0	0	0
ASV1775	0	0	0	0	0	0	0	0	0	0	46	0	0	39	0	0	0	0	0	27	0
ASV1776	8	45	0	0	0	0	0	0	0	10	0	0	10	0	0	9	0	0	0	11	18
ASV1777	0	15	24	0	17	0	14	0	3	0	0	0	0	16	0	0	0	19	3	0	0
ASV1778	0	0	0	0	0	0	0	0	0	0	0	0	0	0	0	0	111	0	0	0	0
ASV1780	28	0	0	0	0	0	14	27	0	0	0	39	0	0	0	0	0	0	0	3	0
ASV1781	0	0	0	0	15	0	16	0	0	0	13	0	12	0	19	12	0	8	8	0	8
ASV1783	0	14	4	0	23	0	8	6	0	10	0	0	0	0	0	6	0	12	0	28	0
ASV1784	0	0	0	0	0	0	0	0	0	0	3	0	0	83	0	0	0	0	0	25	0
ASV1785	0	0	0	0	0	0	0	0	0	0	22	0	0	32	0	0	0	0	0	57	0
ASV1786	0	0	0	0	0	0	0	0	0	0	85	0	0	0	10	16	0	0	0	0	0
ASV1787	0	0	0	0	0	0	0	0	0	0	20	0	0	90	0	0	0	0	0	0	0
ASV1788	0	0	0	0	0	0	0	0	0	0	0	0	0	0	35	0	12	19	44	0	0
ASV1790	0	0	0	0	0	0	0	0	0	110	0	0	0	0	0	0	0	0	0	0	0
ASV1791	0	0	0	110	0	0	0	0	0	0	0	0	0	0	0	0	0	0	0	0	0
ASV1792	20	13	18	6	13	0	0	0	0	39	0	0	0	0	0	0	0	0	0	0	0
ASV1793	0	0	0	0	0	0	0	0	0	0	0	109	0	0	0	0	0	0	0	0	0
ASV1794	0	0	0	0	0	0	39	25	0	45	0	0	0	0	0	0	0	0	0	0	0
ASV1795	12	39	0	0	15	0	9	20	0	14	0	0	0	0	0	0	0	0	0	0	0
ASV1796	0	0	0	0	0	0	0	0	0	0	33	0	0	62	0	0	0	0	0	14	0
ASV1797	0	0	0	0	0	0	0	0	0	0	0	0	0	19	22	0	26	0	42	0	0
ASV1798	0	0	0	0	0	0	0	0	0	0	0	0	0	0	0	0	18	0	28	63	0
ASV1799	0	0	0	0	0	0	0	0	0	3	12	0	0	17	0	27	0	31	0	19	0
ASV1800	0	0	0	0	0	0	0	0	0	20	0	7	14	0	0	13	12	16	10	0	17
ASV1801	36	35	0	0	16	0	14	7	0	0	0	0	0	0	0	0	0	0	0	0	0
ASV1802	0	0	0	0	0	108	0	0	0	0	0	0	0	0	0	0	0	0	0	0	0
ASV1803	0	0	0	0	0	108	0	0	0	0	0	0	0	0	0	0	0	0	0	0	0
ASV1804	0	0	105	0	0	3	0	0	0	0	0	0	0	0	0	0	0	0	0	0	0
ASV1807	23	0	0	0	0	0	22	0	0	63	0	0	0	0	0	0	0	0	0	0	0
ASV1808	0	47	0	0	38	0	0	0	4	0	0	0	0	0	0	0	0	19	0	0	0
ASV1809	0	0	0	0	0	0	0	0	0	0	0	0	0	0	20	0	88	0	0	0	0
ASV1810	15	7	23	0	0	0	0	0	0	0	0	0	0	0	0	0	0	0	0	63	0
ASV1811	0	0	0	0	0	0	0	0	0	0	108	0	0	0	0	0	0	0	0	0	0
ASV1812	0	0	0	0	0	0	0	0	0	0	13	7	19	0	40	0	0	20	9	0	0
ASV1813	0	0	0	0	0	0	8	20	0	40	40	0	0	0	0	0	0	0	0	0	0
ASV1814	0	0	0	0	0	0	0	0	0	0	0	17	0	0	0	0	91	0	0	0	0
ASV1815	11	0	29	0	9	0	0	0	5	53	0	0	0	0	0	0	0	0	0	0	0
ASV1816	0	0	0	0	0	0	0	0	0	0	0	0	0	107	0	0	0	0	0	0	0
ASV1817	0	0	0	0	0	107	0	0	0	0	0	0	0	0	0	0	0	0	0	0	0
ASV1818	29	18	15	5	40	0	0	0	0	0	0	0	0	0	0	0	0	0	0	0	0
ASV1820	30	10	11	0	12	0	12	16	0	16	0	0	0	0	0	0	0	0	0	0	0
ASV1821	0	0	0	0	0	0	0	0	0	0	0	7	0	0	34	58	0	0	3	0	5
ASV1822	0	0	0	0	0	0	0	0	0	0	0	0	63	19	0	0	0	0	0	25	0
ASV1823	0	0	0	0	0	0	0	0	0	0	0	0	0	0	0	0	106	0	0	0	0
ASV1824	0	12	0	0	21	0	22	12	8	31	0	0	0	0	0	0	0	0	0	0	0
ASV1825	0	0	0	0	0	0	0	0	0	0	0	0	0	0	0	48	0	58	0	0	0
ASV1826	0	0	0	0	0	106	0	0	0	0	0	0	0	0	0	0	0	0	0	0	0
ASV1827	0	0	0	0	0	0	0	0	0	0	0	0	9	46	0	0	0	0	16	0	35
ASV1828	0	0	0	0	0	0	0	0	0	0	0	0	0	0	0	47	0	0	0	28	31
ASV1829	0	0	0	0	0	0	0	0	0	0	0	0	7	12	0	0	9	20	0	46	12
ASV1830	0	0	0	0	0	15	0	0	0	0	0	9	31	0	36	0	0	0	15	0	0
ASV1831	105	0	0	0	0	0	0	0	0	0	0	0	0	0	0	0	0	0	0	0	0
ASV1832	0	0	0	0	0	0	0	0	0	105	0	0	0	0	0	0	0	0	0	0	0
ASV1833	0	0	0	0	0	0	0	0	0	45	0	0	0	60	0	0	0	0	0	0	0
ASV1834	79	0	26	0	0	0	0	0	0	0	0	0	0	0	0	0	0	0	0	0	0
ASV1835	0	0	0	105	0	0	0	0	0	0	0	0	0	0	0	0	0	0	0	0	0
ASV1836	0	0	0	0	0	0	0	0	0	0	0	0	0	0	0	34	0	26	24	21	0
ASV1838	0	17	29	6	0	0	0	0	0	0	6	10	0	0	0	37	0	0	0	0	0
ASV1839	0	0	0	0	0	0	0	0	0	0	105	0	0	0	0	0	0	0	0	0	0
ASV1840	0	0	0	0	0	0	0	0	0	0	0	0	0	6	0	8	0	41	0	12	38
ASV1841	17	16	26	0	0	0	12	0	0	22	11	0	0	0	0	0	0	0	0	0	0
ASV1842	0	0	0	0	0	0	0	0	0	0	25	0	0	79	0	0	0	0	0	0	0
ASV1843	0	0	0	0	0	0	0	0	0	0	0	13	0	0	0	34	0	16	0	30	11
ASV1844	0	0	0	0	0	0	0	0	0	0	14	0	0	81	0	0	0	0	0	9	0
ASV1845	0	0	0	0	0	0	0	0	0	0	104	0	0	0	0	0	0	0	0	0	0
ASV1846	0	0	0	0	0	0	0	0	0	0	0	0	0	56	0	0	47	0	0	0	0
ASV1847	0	0	0	0	0	0	0	0	0	0	0	103	0	0	0	0	0	0	0	0	0
ASV1848	0	0	0	0	0	103	0	0	0	0	0	0	0	0	0	0	0	0	0	0	0
ASV1849	0	22	0	0	81	0	0	0	0	0	0	0	0	0	0	0	0	0	0	0	0
ASV1850	17	0	59	0	0	0	16	0	11	0	0	0	0	0	0	0	0	0	0	0	0
ASV1851	21	0	28	0	0	0	24	0	0	30	0	0	0	0	0	0	0	0	0	0	0
ASV1852	43	0	60	0	0	0	0	0	0	0	0	0	0	0	0	0	0	0	0	0	0
ASV1854	0	25	0	0	0	0	0	0	18	60	0	0	0	0	0	0	0	0	0	0	0
ASV1855	0	0	0	0	0	0	0	0	0	0	0	0	0	0	0	32	71	0	0	0	0
ASV1856	0	0	0	0	0	0	0	0	0	0	0	40	8	0	0	0	0	35	0	0	20
ASV1857	0	0	0	0	0	0	0	0	0	0	15	0	11	0	0	2	0	15	0	60	0
ASV1859	0	0	0	0	0	0	0	0	0	0	0	0	0	0	0	0	96	7	0	0	0
ASV1860	0	0	0	0	0	0	0	0	0	0	91	0	0	0	0	0	0	0	0	12	0
ASV1861	0	0	0	0	0	0	0	0	0	0	0	0	21	0	0	0	0	70	12	0	0
ASV1862	0	0	0	0	0	0	0	0	0	0	0	0	0	0	37	7	14	3	30	0	12
ASV1863	0	0	0	0	0	0	0	0	0	0	0	0	0	0	61	0	0	0	0	0	41
ASV1864	0	0	0	0	0	102	0	0	0	0	0	0	0	0	0	0	0	0	0	0	0
ASV1865	0	0	0	102	0	0	0	0	0	0	0	0	0	0	0	0	0	0	0	0	0
ASV1866	0	25	31	0	19	0	15	12	0	0	0	0	0	0	0	0	0	0	0	0	0
ASV1867	0	0	0	9	0	0	37	0	0	56	0	0	0	0	0	0	0	0	0	0	0
ASV1868	20	0	34	0	0	0	0	0	0	48	0	0	0	0	0	0	0	0	0	0	0
ASV1869	50	0	0	0	0	0	0	0	0	52	0	0	0	0	0	0	0	0	0	0	0
ASV1870	0	0	0	77	0	0	0	0	0	0	0	7	0	0	0	0	0	12	0	0	6
ASV1871	0	0	0	0	0	102	0	0	0	0	0	0	0	0	0	0	0	0	0	0	0
ASV1872	0	0	0	0	0	0	0	0	0	0	0	0	0	56	0	0	46	0	0	0	0
ASV1873	0	0	0	0	0	0	0	0	0	0	0	0	5	92	0	0	0	0	5	0	0
ASV1874	0	0	0	0	0	0	0	0	0	0	0	0	0	51	0	0	0	0	0	51	0
ASV1875	0	0	0	0	0	0	0	0	0	0	0	0	0	78	0	0	0	0	0	24	0
ASV1876	13	0	8	0	0	0	0	0	0	29	0	0	0	0	0	0	0	0	0	52	0
ASV1877	0	47	0	0	0	0	0	0	0	0	11	0	13	20	0	0	6	0	0	5	0
ASV1878	0	0	0	0	0	0	0	0	0	0	25	0	0	46	0	0	0	0	0	9	22
ASV1879	0	0	0	0	0	0	0	0	0	0	21	0	0	62	0	0	0	0	0	19	0
ASV1880	0	0	0	0	0	0	0	0	0	0	102	0	0	0	0	0	0	0	0	0	0
ASV1881	0	0	0	0	0	0	0	0	0	0	0	0	36	0	0	0	0	19	0	22	25
ASV1882	0	0	0	0	0	0	0	0	0	101	0	0	0	0	0	0	0	0	0	0	0
ASV1884	22	0	32	0	10	0	13	7	0	17	0	0	0	0	0	0	0	0	0	0	0
ASV1885	19	0	40	0	15	0	0	0	6	11	0	0	0	10	0	0	0	0	0	0	0
ASV1886	0	0	0	0	0	0	0	0	0	0	0	0	13	0	0	32	0	37	10	0	9
ASV1887	0	26	26	0	0	0	0	0	0	49	0	0	0	0	0	0	0	0	0	0	0
ASV1888	0	0	0	0	0	0	34	30	0	19	0	0	0	18	0	0	0	0	0	0	0
ASV1889	0	0	0	0	0	101	0	0	0	0	0	0	0	0	0	0	0	0	0	0	0
ASV1890	0	0	0	0	0	0	0	0	0	0	0	0	0	0	0	0	61	0	6	0	34
ASV1891	0	0	0	0	0	0	0	0	0	0	0	0	0	0	0	0	0	44	57	0	0
ASV1892	0	0	0	0	0	0	0	0	0	0	0	0	101	0	0	0	0	0	0	0	0
ASV1894	0	0	0	0	0	0	0	0	0	0	9	0	50	0	0	0	0	0	35	0	7
ASV1895	0	0	0	0	0	0	0	0	0	16	8	0	0	23	0	0	0	16	0	25	13
ASV1896	0	0	0	0	0	0	0	0	0	0	101	0	0	0	0	0	0	0	0	0	0
ASV1897	0	0	0	0	0	0	0	0	0	0	36	0	0	44	0	0	0	7	0	14	0
ASV1898	0	0	0	0	0	0	0	0	0	0	47	0	4	39	0	0	11	0	0	0	0
ASV1899	16	0	14	15	0	0	0	0	6	0	50	0	0	0	0	0	0	0	0	0	0
ASV1900	0	0	0	0	0	0	0	0	0	0	101	0	0	0	0	0	0	0	0	0	0
ASV1901	26	3	0	0	0	0	7	0	0	7	0	0	10	0	0	0	12	0	0	15	21
ASV1902	24	20	56	0	0	0	0	0	0	0	0	0	0	0	0	0	0	0	0	0	0
ASV1903	0	0	0	0	0	0	0	0	0	0	0	0	0	0	0	26	0	0	0	0	74
ASV1904	0	100	0	0	0	0	0	0	0	0	0	0	0	0	0	0	0	0	0	0	0
ASV1905	0	5	0	0	13	0	0	0	0	82	0	0	0	0	0	0	0	0	0	0	0
ASV1906	0	21	0	11	18	2	17	0	31	0	0	0	0	0	0	0	0	0	0	0	0
ASV1907	0	0	0	0	0	0	0	0	0	0	0	0	0	0	0	0	0	20	0	0	80
ASV1908	0	26	0	0	29	0	0	0	0	36	9	0	0	0	0	0	0	0	0	0	0
ASV1909	0	0	0	0	0	0	0	0	0	0	27	0	0	17	0	23	0	0	0	33	0
ASV1910	0	0	0	0	0	0	0	0	0	0	49	0	0	0	0	0	51	0	0	0	0
ASV1911	0	0	0	0	0	99	0	0	0	0	0	0	0	0	0	0	0	0	0	0	0
ASV1912	0	0	0	99	0	0	0	0	0	0	0	0	0	0	0	0	0	0	0	0	0
ASV1913	63	0	0	0	0	0	0	0	0	36	0	0	0	0	0	0	0	0	0	0	0
ASV1914	38	7	0	0	13	0	8	0	0	33	0	0	0	0	0	0	0	0	0	0	0
ASV1915	0	0	0	0	0	0	0	0	0	0	0	0	48	0	14	8	10	13	0	0	6
ASV1916	27	0	0	0	0	0	0	0	0	54	0	0	0	0	0	0	0	0	0	18	0
ASV1918	0	6	0	0	13	0	9	0	0	0	36	0	0	35	0	0	0	0	0	0	0
ASV1919	0	0	0	0	0	0	0	0	0	0	8	12	0	0	0	0	27	49	3	0	0
ASV1920	6	5	12	0	19	0	0	0	0	13	44	0	0	0	0	0	0	0	0	0	0
ASV1921	0	0	0	0	0	98	0	0	0	0	0	0	0	0	0	0	0	0	0	0	0
ASV1922	0	0	0	98	0	0	0	0	0	0	0	0	0	0	0	0	0	0	0	0	0
ASV1923	13	0	0	0	40	0	11	0	0	6	0	16	0	12	0	0	0	0	0	0	0
ASV1924	0	0	0	0	0	0	0	0	0	0	0	0	0	0	0	54	0	0	44	0	0
ASV1925	9	6	7	0	12	0	11	9	0	14	0	0	0	0	3	21	0	0	0	0	6
ASV1926	0	0	0	0	0	0	0	0	0	0	0	0	98	0	0	0	0	0	0	0	0
ASV1927	0	0	0	0	0	0	0	0	0	0	0	0	4	64	0	0	0	0	0	30	0
ASV1928	0	0	0	0	0	0	0	0	0	0	0	0	0	0	0	0	0	62	0	36	0
ASV1929	70	0	0	0	0	0	0	0	0	20	8	0	0	0	0	0	0	0	0	0	0
ASV1930	0	0	0	0	0	0	0	0	0	0	24	0	0	74	0	0	0	0	0	0	0
ASV1931	33	0	0	0	0	0	0	0	0	12	0	0	0	0	0	0	17	18	0	18	0
ASV1932	0	0	0	0	0	0	0	0	0	0	0	0	0	0	0	0	0	97	0	0	0
ASV1933	0	0	0	0	0	0	0	0	0	0	0	0	0	97	0	0	0	0	0	0	0
ASV1934	0	0	0	0	0	68	0	0	29	0	0	0	0	0	0	0	0	0	0	0	0
ASV1935	0	0	0	97	0	0	0	0	0	0	0	0	0	0	0	0	0	0	0	0	0
ASV1936	0	30	0	0	27	0	16	17	7	0	0	0	0	0	0	0	0	0	0	0	0
ASV1937	0	0	25	0	0	0	0	0	0	48	0	0	0	24	0	0	0	0	0	0	0
ASV1938	0	0	27	0	0	0	0	0	0	70	0	0	0	0	0	0	0	0	0	0	0
ASV1940	19	0	15	0	10	0	11	3	10	13	0	0	0	16	0	0	0	0	0	0	0
ASV1941	73	0	24	0	0	0	0	0	0	0	0	0	0	0	0	0	0	0	0	0	0
ASV1943	0	0	0	0	0	0	0	0	0	0	0	0	0	0	0	0	97	0	0	0	0
ASV1946	26	10	0	0	9	0	0	0	5	16	0	0	0	0	0	0	10	8	0	0	13
ASV1947	9	6	18	4	13	0	0	4	0	14	11	0	0	7	0	0	0	0	0	7	4
ASV1948	0	0	0	0	0	0	0	0	0	0	12	0	0	41	0	0	0	0	0	44	0
ASV1949	0	0	0	0	0	0	0	0	0	0	61	0	0	36	0	0	0	0	0	0	0
ASV1950	0	0	0	0	0	0	0	0	0	0	13	12	0	0	44	0	0	0	28	0	0
ASV1952	0	0	0	0	0	0	0	0	0	0	0	0	21	0	29	13	0	0	0	18	16
ASV1953	0	0	0	0	0	0	0	0	0	0	0	0	0	0	62	0	0	0	35	0	0
ASV1954	0	0	0	96	0	0	0	0	0	0	0	0	0	0	0	0	0	0	0	0	0
ASV1955	0	0	0	96	0	0	0	0	0	0	0	0	0	0	0	0	0	0	0	0	0
ASV1956	0	0	67	0	0	0	0	0	5	24	0	0	0	0	0	0	0	0	0	0	0
ASV1957	0	0	21	0	0	0	0	0	0	48	0	0	0	27	0	0	0	0	0	0	0
ASV1958	0	0	0	0	0	0	0	0	0	0	0	0	0	0	0	0	96	0	0	0	0
ASV1959	0	0	0	0	0	0	0	0	0	96	0	0	0	0	0	0	0	0	0	0	0
ASV1960	33	0	0	0	16	0	32	0	0	15	0	0	0	0	0	0	0	0	0	0	0
ASV1961	0	0	0	0	0	0	0	0	0	0	0	0	0	33	0	49	0	0	0	14	0
ASV1962	0	0	0	0	0	0	0	0	0	0	0	0	0	0	0	45	51	0	0	0	0
ASV1963	0	0	0	0	0	0	0	0	0	0	0	17	0	0	6	29	0	6	33	0	5
ASV1964	0	0	0	0	0	0	0	0	0	0	0	0	0	36	0	0	0	0	0	60	0
ASV1965	6	13	6	0	16	0	0	0	0	0	6	0	0	39	0	0	0	0	0	10	0
ASV1966	0	0	18	0	0	0	5	10	0	0	3	0	0	12	0	0	0	3	0	45	0
ASV1967	0	0	52	0	0	0	0	0	0	0	25	0	0	0	0	0	0	0	0	19	0
ASV1968	0	0	0	0	0	0	0	0	0	0	0	0	0	0	0	0	96	0	0	0	0
ASV1970	0	0	0	0	0	0	0	0	0	0	0	0	0	0	0	0	0	0	0	0	95
ASV1971	0	0	15	0	20	0	0	0	0	60	0	0	0	0	0	0	0	0	0	0	0
ASV1974	0	0	0	0	0	0	0	0	0	0	0	20	14	0	21	0	14	0	0	15	11
ASV1975	0	0	0	0	0	0	0	0	0	0	0	0	0	0	0	0	52	0	0	11	32
ASV1976	0	0	0	0	0	0	0	0	0	0	0	0	0	0	0	0	0	0	60	35	0
ASV1978	0	0	0	0	0	0	0	0	0	0	0	0	0	14	0	0	0	0	0	81	0
ASV1979	0	0	0	0	0	0	0	0	0	0	29	0	0	66	0	0	0	0	0	0	0
ASV1980	0	0	0	0	0	0	0	0	0	0	13	0	0	34	0	0	0	0	0	48	0
ASV1981	72	0	13	0	0	9	0	0	0	0	0	0	0	0	0	0	0	0	0	0	0
ASV1982	0	0	0	0	0	0	0	0	0	0	0	0	0	71	0	23	0	0	0	0	0
ASV1983	0	0	0	0	0	0	63	31	0	0	0	0	0	0	0	0	0	0	0	0	0
ASV1984	0	0	0	94	0	0	0	0	0	0	0	0	0	0	0	0	0	0	0	0	0
ASV1985	0	43	0	0	34	0	0	17	0	0	0	0	0	0	0	0	0	0	0	0	0
ASV1986	0	37	0	0	0	0	0	0	57	0	0	0	0	0	0	0	0	0	0	0	0
ASV1987	0	0	32	0	0	0	40	0	0	22	0	0	0	0	0	0	0	0	0	0	0
ASV1988	14	14	0	0	0	0	0	0	0	66	0	0	0	0	0	0	0	0	0	0	0
ASV1989	0	0	0	0	0	0	0	0	0	0	94	0	0	0	0	0	0	0	0	0	0
ASV1990	0	0	0	0	0	0	0	0	0	0	0	19	0	0	0	0	0	0	16	0	59
ASV1991	0	0	0	0	0	0	0	0	0	0	0	0	0	16	16	19	0	30	0	0	13
ASV1993	0	0	0	0	0	0	0	0	0	0	0	25	9	60	0	0	0	0	0	0	0
ASV1994	9	4	21	0	0	0	6	4	4	34	0	0	0	0	0	3	0	0	0	9	0
ASV1995	22	0	0	0	10	0	0	25	5	30	2	0	0	0	0	0	0	0	0	0	0
ASV1996	0	0	0	0	0	0	0	0	0	0	94	0	0	0	0	0	0	0	0	0	0
ASV1997	0	0	0	0	0	0	0	0	0	0	0	0	0	7	14	0	0	66	0	6	0
ASV1998	0	0	0	0	0	0	0	0	0	0	0	0	0	93	0	0	0	0	0	0	0
ASV1999	0	0	93	0	0	0	0	0	0	0	0	0	0	0	0	0	0	0	0	0	0
ASV2000	0	0	16	0	8	0	40	17	12	0	0	0	0	0	0	0	0	0	0	0	0
ASV2001	0	0	18	0	0	0	0	0	0	75	0	0	0	0	0	0	0	0	0	0	0
ASV2002	0	0	0	0	0	0	0	0	0	0	93	0	0	0	0	0	0	0	0	0	0
ASV2004	0	0	0	0	0	0	0	0	0	0	0	4	12	3	10	19	6	0	8	18	13
ASV2005	0	0	0	0	0	0	0	0	0	0	0	0	0	0	0	0	0	30	0	63	0
ASV2006	0	0	0	0	0	0	0	0	0	18	75	0	0	0	0	0	0	0	0	0	0
ASV2009	0	0	11	21	28	0	14	4	11	0	0	0	0	0	0	0	0	0	0	0	3
ASV2010	0	21	16	0	18	0	0	18	0	19	0	0	0	0	0	0	0	0	0	0	0
ASV2011	24	19	0	0	26	0	0	0	0	23	0	0	0	0	0	0	0	0	0	0	0
ASV2012	28	0	0	0	0	0	0	0	64	0	0	0	0	0	0	0	0	0	0	0	0
ASV2013	24	0	22	0	0	5	0	0	0	41	0	0	0	0	0	0	0	0	0	0	0
ASV2014	23	0	18	0	0	0	0	0	0	51	0	0	0	0	0	0	0	0	0	0	0
ASV2015	50	0	42	0	0	0	0	0	0	0	0	0	0	0	0	0	0	0	0	0	0
ASV2016	0	0	0	0	0	0	0	0	0	0	0	0	0	0	92	0	0	0	0	0	0
ASV2017	0	0	0	0	0	0	0	0	0	0	0	0	0	0	92	0	0	0	0	0	0
ASV2018	0	0	0	0	0	0	0	0	0	0	0	0	0	50	0	0	0	11	0	26	5
ASV2020	0	24	0	0	38	0	0	0	0	0	30	0	0	0	0	0	0	0	0	0	0
ASV2021	0	0	0	0	0	0	0	0	0	0	10	0	0	0	0	0	0	15	31	0	36
ASV2022	0	0	0	0	0	0	0	0	0	0	92	0	0	0	0	0	0	0	0	0	0
ASV2023	0	0	0	0	0	0	0	0	0	0	68	0	8	0	0	10	0	0	0	0	6
ASV2024	0	0	0	0	0	0	0	0	0	0	0	0	0	59	0	32	0	0	0	0	0
ASV2025	44	10	11	0	9	0	0	0	8	7	0	0	0	2	0	0	0	0	0	0	0
ASV2026	0	0	0	0	0	0	0	0	0	0	0	0	0	0	0	0	0	0	0	0	91
ASV2027	0	0	0	86	0	0	0	0	5	0	0	0	0	0	0	0	0	0	0	0	0
ASV2028	0	0	91	0	0	0	0	0	0	0	0	0	0	0	0	0	0	0	0	0	0
ASV2029	0	46	0	0	45	0	0	0	0	0	0	0	0	0	0	0	0	0	0	0	0
ASV2031	62	29	0	0	0	0	0	0	0	0	0	0	0	0	0	0	0	0	0	0	0
ASV2032	0	0	0	0	0	0	0	0	0	0	27	0	0	0	0	28	0	36	0	0	0
ASV2033	0	0	0	0	0	0	0	0	0	0	0	0	0	0	0	25	0	42	0	0	24
ASV2034	0	0	0	0	0	0	0	0	0	0	0	0	0	57	0	0	0	0	0	34	0
ASV2035	0	0	0	0	0	0	0	0	0	0	0	0	0	67	0	0	0	0	0	24	0
ASV2036	0	0	0	0	0	0	0	0	0	0	91	0	0	0	0	0	0	0	0	0	0
ASV2037	0	19	0	0	0	0	0	23	0	0	28	0	0	0	0	0	0	0	0	21	0
ASV2038	0	0	0	0	0	0	0	0	0	0	9	0	0	66	0	0	0	0	0	16	0
ASV2039	0	0	0	0	0	0	0	0	0	0	0	0	0	0	0	0	0	39	52	0	0
ASV2040	0	0	0	24	0	0	0	0	0	0	0	0	8	10	0	6	11	0	6	0	25
ASV2041	0	0	58	0	0	0	12	0	20	0	0	0	0	0	0	0	0	0	0	0	0
ASV2042	0	7	62	0	21	0	0	0	0	0	0	0	0	0	0	0	0	0	0	0	0
ASV2043	0	13	25	0	0	0	0	0	0	52	0	0	0	0	0	0	0	0	0	0	0
ASV2044	41	18	0	0	0	0	0	31	0	0	0	0	0	0	0	0	0	0	0	0	0
ASV2045	90	0	0	0	0	0	0	0	0	0	0	0	0	0	0	0	0	0	0	0	0
ASV2049	0	0	0	0	0	0	0	0	0	0	0	0	0	0	0	0	0	0	0	90	0
ASV2051	0	17	0	0	20	0	0	0	0	27	26	0	0	0	0	0	0	0	0	0	0
ASV2052	0	0	0	0	0	0	0	0	0	0	15	0	0	25	22	0	0	0	0	28	0
ASV2053	26	0	42	0	0	0	0	0	0	0	22	0	0	0	0	0	0	0	0	0	0
ASV2054	35	0	0	0	0	0	14	14	0	26	0	0	0	0	0	0	0	0	0	0	0
ASV2055	0	0	0	0	0	0	0	0	0	0	0	0	0	89	0	0	0	0	0	0	0
ASV2057	0	0	0	0	0	0	0	0	89	0	0	0	0	0	0	0	0	0	0	0	0
ASV2058	0	0	0	0	0	0	52	31	6	0	0	0	0	0	0	0	0	0	0	0	0
ASV2059	0	0	0	0	15	0	38	16	0	20	0	0	0	0	0	0	0	0	0	0	0
ASV2060	12	40	0	0	11	0	10	0	0	16	0	0	0	0	0	0	0	0	0	0	0
ASV2061	39	19	0	0	20	0	0	0	4	7	0	0	0	0	0	0	0	0	0	0	0
ASV2062	51	0	15	0	0	0	0	0	0	23	0	0	0	0	0	0	0	0	0	0	0
ASV2063	0	0	0	0	0	0	0	0	0	0	0	21	0	0	0	0	68	0	0	0	0
ASV2064	0	0	0	0	0	0	0	0	0	0	0	0	0	17	0	0	0	28	44	0	0
ASV2065	42	0	0	0	14	0	0	0	0	16	0	0	0	0	0	0	0	9	0	8	0
ASV2067	0	0	0	0	0	0	0	0	0	0	7	82	0	0	0	0	0	0	0	0	0
ASV2068	0	25	0	0	0	0	0	0	0	0	35	0	0	0	0	0	0	0	0	29	0
ASV2069	0	0	0	0	0	0	0	0	0	0	89	0	0	0	0	0	0	0	0	0	0
ASV2070	21	0	10	12	0	0	16	0	0	0	21	0	0	0	0	0	0	0	0	9	0
ASV2071	0	34	0	0	0	0	0	0	0	0	55	0	0	0	0	0	0	0	0	0	0
ASV2072	0	0	0	0	0	0	0	0	0	0	0	0	0	0	0	0	0	89	0	0	0
ASV2073	0	0	0	0	0	0	0	0	0	0	0	28	0	25	0	17	0	0	0	18	0
ASV2074	0	25	0	0	0	8	21	16	18	0	0	0	0	0	0	0	0	0	0	0	0
ASV2075	0	0	0	31	0	0	0	0	0	24	0	0	0	0	0	11	0	0	0	0	22
ASV2076	38	15	0	0	9	0	10	0	0	16	0	0	0	0	0	0	0	0	0	0	0
ASV2077	0	0	0	0	0	0	23	0	0	0	0	0	0	35	0	0	0	18	0	0	12
ASV2078	0	0	0	0	0	0	0	0	0	0	0	0	66	0	0	0	0	0	22	0	0
ASV2079	0	0	0	0	0	0	0	0	0	0	51	0	0	37	0	0	0	0	0	0	0
ASV2080	0	0	0	0	0	0	0	0	0	0	0	0	0	0	11	18	0	22	0	37	0
ASV2081	0	0	0	0	0	0	0	0	0	0	0	0	0	41	0	0	0	0	0	47	0
ASV2082	0	0	0	0	14	0	0	0	0	0	18	0	29	0	0	13	0	0	0	0	14
ASV2083	0	0	0	0	0	0	0	0	0	0	21	0	0	41	0	0	9	0	0	17	0
ASV2085	0	0	0	0	0	0	0	0	0	0	88	0	0	0	0	0	0	0	0	0	0
ASV2087	22	0	23	0	0	0	0	0	0	42	0	0	0	0	0	0	0	0	0	0	0
ASV2088	26	0	0	0	0	0	37	24	0	0	0	0	0	0	0	0	0	0	0	0	0
ASV2089	39	10	0	0	0	7	31	0	0	0	0	0	0	0	0	0	0	0	0	0	0
ASV2090	0	87	0	0	0	0	0	0	0	0	0	0	0	0	0	0	0	0	0	0	0
ASV2091	0	0	0	0	17	0	43	27	0	0	0	0	0	0	0	0	0	0	0	0	0
ASV2092	0	0	0	0	0	0	0	0	87	0	0	0	0	0	0	0	0	0	0	0	0
ASV2094	0	0	6	0	0	0	4	0	0	0	0	0	0	0	0	0	0	8	58	11	0
ASV2095	0	0	0	0	0	0	0	0	0	0	0	0	0	0	0	0	0	37	27	0	23
ASV2096	0	0	0	0	0	0	0	0	0	0	0	0	0	0	0	0	63	19	0	5	0
ASV2097	0	0	0	0	0	0	0	0	0	0	0	0	0	0	0	0	0	0	0	87	0
ASV2098	0	0	0	0	0	0	0	0	0	0	0	0	0	62	0	0	0	7	0	12	6
ASV2099	0	0	0	0	0	0	0	0	0	0	87	0	0	0	0	0	0	0	0	0	0
ASV2100	0	0	0	0	0	0	0	0	0	0	87	0	0	0	0	0	0	0	0	0	0
ASV2101	0	0	0	0	0	0	0	0	0	0	10	0	0	10	0	0	0	18	49	0	0
ASV2102	0	0	0	0	0	0	0	0	0	0	0	47	0	0	0	0	0	38	2	0	0
ASV2103	0	0	0	0	0	0	0	0	0	0	0	69	0	0	0	0	0	0	0	17	0
ASV2105	0	0	0	0	0	0	0	0	0	0	0	0	0	0	12	0	0	74	0	0	0
ASV2107	0	0	0	0	0	0	0	0	0	0	0	0	33	0	0	0	0	26	0	16	11
ASV2108	0	0	0	0	0	0	0	0	0	0	0	0	0	0	0	0	28	0	0	58	0
ASV2109	0	0	0	0	0	0	0	0	0	0	0	5	21	0	0	8	13	0	8	17	14
ASV2111	0	0	0	0	0	0	0	0	0	0	0	0	0	0	0	0	0	0	85	0	0
ASV2112	0	0	0	0	0	0	0	0	0	0	0	0	0	85	0	0	0	0	0	0	0
ASV2113	0	0	0	0	0	85	0	0	0	0	0	0	0	0	0	0	0	0	0	0	0
ASV2114	0	0	0	85	0	0	0	0	0	0	0	0	0	0	0	0	0	0	0	0	0
ASV2115	0	52	0	0	33	0	0	0	0	0	0	0	0	0	0	0	0	0	0	0	0
ASV2116	3	7	4	0	0	0	36	22	0	13	0	0	0	0	0	0	0	0	0	0	0
ASV2117	27	0	47	11	0	0	0	0	0	0	0	0	0	0	0	0	0	0	0	0	0
ASV2118	0	0	0	0	0	0	0	0	0	0	85	0	0	0	0	0	0	0	0	0	0
ASV2119	0	0	0	0	0	0	0	0	0	0	0	0	85	0	0	0	0	0	0	0	0
ASV2120	0	0	0	0	0	0	0	0	0	0	0	0	44	0	0	23	0	0	18	0	0
ASV2121	0	19	0	0	0	0	0	0	0	0	0	0	22	0	0	0	44	0	0	0	0
ASV2122	16	9	17	0	0	0	0	0	0	31	0	0	0	6	0	0	0	0	0	6	0
ASV2123	0	0	0	0	0	0	0	0	0	0	0	0	0	0	0	0	28	0	7	50	0
ASV2125	0	0	0	0	0	0	0	0	0	0	0	0	0	24	0	23	0	0	0	37	0
ASV2126	0	15	0	0	0	0	0	0	0	69	0	0	0	0	0	0	0	0	0	0	0
ASV2127	0	42	0	0	14	0	0	0	0	28	0	0	0	0	0	0	0	0	0	0	0
ASV2128	17	29	0	0	0	0	0	0	0	38	0	0	0	0	0	0	0	0	0	0	0
ASV2129	0	0	0	0	0	0	0	0	0	0	0	0	0	17	0	0	0	7	0	60	0
ASV2130	0	0	0	0	0	0	0	0	0	0	0	0	0	0	0	0	0	0	0	84	0
ASV2131	0	0	0	0	0	0	0	0	0	0	0	0	0	0	26	27	0	0	0	31	0
ASV2132	0	0	0	0	0	0	15	10	0	0	9	0	4	21	0	0	0	25	0	0	0
ASV2133	0	0	0	0	0	0	0	0	0	0	0	0	0	0	36	0	0	0	22	22	4
ASV2134	0	0	0	0	0	0	0	0	0	0	0	40	0	0	0	29	14	0	0	0	0
ASV2136	0	0	0	0	0	0	0	0	0	0	0	0	0	0	0	0	0	0	0	0	83
ASV2137	0	0	0	0	0	0	0	0	0	0	0	58	0	0	0	0	0	0	0	0	25
ASV2138	0	12	0	0	11	0	0	0	0	0	0	0	0	60	0	0	0	0	0	0	0
ASV2139	0	12	63	0	3	5	0	0	0	0	0	0	0	0	0	0	0	0	0	0	0
ASV2140	0	51	0	0	32	0	0	0	0	0	0	0	0	0	0	0	0	0	0	0	0
ASV2141	16	0	22	0	0	0	13	11	0	21	0	0	0	0	0	0	0	0	0	0	0
ASV2142	40	0	0	43	0	0	0	0	0	0	0	0	0	0	0	0	0	0	0	0	0
ASV2143	0	0	0	0	0	0	0	0	0	0	0	0	0	0	0	0	52	31	0	0	0
ASV2144	0	0	0	0	0	0	0	0	0	0	0	0	0	0	0	0	83	0	0	0	0
ASV2145	0	0	0	0	0	0	0	0	0	0	0	0	0	0	0	0	0	0	26	57	0
ASV2146	0	0	0	0	0	0	0	0	0	0	0	0	0	0	11	0	0	39	0	33	0
ASV2147	0	0	0	0	0	0	0	0	0	0	15	0	0	0	0	0	47	0	0	21	0
ASV2148	0	0	0	0	0	0	0	0	0	4	10	0	11	26	0	0	10	0	0	22	0
ASV2149	0	0	0	0	0	0	0	0	0	0	83	0	0	0	0	0	0	0	0	0	0
ASV2150	0	0	0	0	0	0	0	0	0	0	83	0	0	0	0	0	0	0	0	0	0
ASV2151	0	0	0	0	0	0	0	0	0	0	0	0	0	0	0	0	0	58	0	0	24
ASV2152	0	31	27	0	24	0	0	0	0	0	0	0	0	0	0	0	0	0	0	0	0
ASV2153	0	72	0	10	0	0	0	0	0	0	0	0	0	0	0	0	0	0	0	0	0
ASV2154	15	15	11	0	11	0	12	0	0	18	0	0	0	0	0	0	0	0	0	0	0
ASV2155	35	0	0	0	0	0	0	0	0	47	0	0	0	0	0	0	0	0	0	0	0
ASV2156	61	0	0	0	0	0	21	0	0	0	0	0	0	0	0	0	0	0	0	0	0
ASV2158	0	20	0	0	0	59	0	0	3	0	0	0	0	0	0	0	0	0	0	0	0
ASV2159	0	0	0	0	0	0	0	0	0	0	0	29	0	0	25	0	0	0	0	0	28
ASV2160	0	0	0	0	0	0	0	0	0	0	0	0	0	46	0	0	0	0	0	36	0
ASV2161	0	0	0	0	0	0	0	0	0	0	0	0	0	0	43	0	0	0	0	39	0
ASV2162	0	0	0	0	0	0	0	0	0	0	0	0	0	19	0	0	7	5	0	51	0
ASV2163	0	0	0	0	0	0	0	0	0	0	2	5	6	7	5	9	5	5	5	33	0
ASV2164	20	22	12	0	0	0	6	0	0	9	13	0	0	0	0	0	0	0	0	0	0
ASV2165	0	0	0	0	0	0	0	0	0	0	40	25	0	0	0	0	0	0	0	0	17
ASV2166	0	0	0	0	0	0	0	0	0	0	0	0	26	0	0	0	56	0	0	0	0
ASV2167	53	0	23	0	0	0	0	5	0	0	0	0	0	0	0	0	0	0	0	0	0
ASV2168	0	0	0	0	0	0	0	0	0	0	0	81	0	0	0	0	0	0	0	0	0
ASV2169	0	0	81	0	0	0	0	0	0	0	0	0	0	0	0	0	0	0	0	0	0
ASV2170	0	0	81	0	0	0	0	0	0	0	0	0	0	0	0	0	0	0	0	0	0
ASV2172	0	0	6	0	0	0	0	0	0	75	0	0	0	0	0	0	0	0	0	0	0
ASV2174	0	0	0	0	0	0	0	0	0	0	0	0	0	21	0	0	60	0	0	0	0
ASV2175	0	0	0	0	0	0	0	0	0	0	0	0	0	47	0	0	0	0	0	34	0
ASV2176	0	0	0	0	0	0	0	0	0	0	0	0	0	49	0	0	0	0	0	32	0
ASV2177	0	0	0	0	0	0	0	0	0	0	0	0	0	40	0	0	0	0	0	41	0
ASV2179	6	2	7	0	0	0	12	0	0	0	11	0	0	11	0	0	10	0	0	22	0
ASV2180	0	0	0	0	0	0	0	0	0	0	19	0	0	39	0	0	0	0	0	23	0
ASV2181	0	0	0	0	0	0	0	0	0	0	0	33	19	0	14	0	0	0	15	0	0
ASV2182	24	0	0	0	0	0	0	0	0	35	22	0	0	0	0	0	0	0	0	0	0
ASV2183	0	0	0	0	0	0	0	0	0	0	0	0	0	0	0	0	0	31	0	0	49
ASV2184	0	0	0	0	17	0	12	0	0	51	0	0	0	0	0	0	0	0	0	0	0
ASV2185	47	0	0	0	9	0	14	10	0	0	0	0	0	0	0	0	0	0	0	0	0
ASV2187	0	0	0	0	0	0	0	0	0	0	0	0	0	0	0	80	0	0	0	0	0
ASV2189	0	0	0	0	0	0	41	39	0	0	0	0	0	0	0	0	0	0	0	0	0
ASV2190	0	0	0	0	0	0	0	0	0	0	0	0	0	25	0	39	0	0	0	0	16
ASV2191	0	0	0	0	0	0	0	0	0	0	0	39	0	0	0	0	0	0	24	0	17
ASV2192	0	0	0	80	0	0	0	0	0	0	0	0	0	0	0	0	0	0	0	0	0
ASV2193	0	0	0	0	0	0	0	0	0	0	0	0	18	0	0	0	10	0	33	0	19
ASV2194	0	0	0	0	0	0	0	0	0	0	0	0	0	67	0	0	0	0	0	13	0
[truncated: 4,772 more rows]
[truncated: 1 more columns]

## Sheet: Table S2
Table S2. Sequencing depth of fecal fungi of wild and captive wapiti
	WA1	WA2	WA3	WA4	WA5	WA6	WA7	WA8	WA9	WA10	DA1	DA2	DA3	DA4	DA5	DA6	DA7	DA8	DA9	DA10	DA11
ASV0	0	0	0	0	0	0	0	0	0	0	0	13632	16110	15039	14738	6033	7830	1056	15680	10050	21005
ASV1	0	0	0	0	0	0	0	0	0	0	7798	5521	11274	8995	14234	3080	17367	92	19418	11125	5435
ASV3	0	0	0	0	0	0	0	0	0	0	1050	653	4284	2437	2042	1809	4077	45	19254	5467	6146
ASV4	0	0	0	0	0	0	0	0	0	0	5049	1666	3741	4189	3823	2001	7054	32	8385	5920	3059
ASV7	0	0	23910	0	0	0	0	0	0	0	0	0	0	0	0	0	0	0	0	0	0
ASV8	75	139	96	57	0	11	0	366	373	20738	0	0	0	0	0	0	0	0	0	0	0
ASV9	323	218	2094	12398	1841	557	0	63	104	2657	0	0	0	0	0	0	0	0	9	0	0
ASV10	0	35	8741	0	0	0	636	10196	0	0	0	0	0	0	0	0	0	0	0	0	0
ASV11	0	145	66	209	498	17619	0	68	37	207	0	0	0	0	0	0	0	0	0	0	0
ASV12	54	4555	49	383	191	24	0	73	885	476	0	851	271	174	1091	562	110	7874	236	84	304
ASV13	5406	5603	118	0	4452	0	0	0	0	0	0	0	0	0	0	0	0	0	0	0	0
ASV14	84	418	825	6607	3895	170	0	137	2055	808	184	0	0	0	0	0	6	0	0	0	0
ASV17	0	142	159	8599	3213	5	0	16	776	664	0	0	0	0	0	0	0	0	0	0	0
ASV18	0	0	0	0	0	0	0	0	0	0	3580	641	174	912	6830	167	515	3	327	155	58
ASV19	13	46	101	60	30	4	0	13	0	60	0	0	4	0	0	0	0	12840	8	23	0
ASV20	32	106	74	107	255	11383	0	77	64	287	0	0	0	0	0	0	0	0	0	0	0
ASV21	0	345	263	10475	249	66	0	195	284	77	0	0	0	0	0	0	0	0	0	0	0
ASV22	0	0	0	0	0	0	11920	0	0	0	0	0	0	0	0	0	0	0	0	0	0
ASV24	68	5932	517	675	0	393	0	0	1736	25	0	0	0	0	0	0	0	351	0	0	0
ASV25	119	53	518	198	0	0	0	8	31	30	942	0	6437	0	0	76	0	30	1125	0	0
ASV28	1009	391	1834	4362	624	142	0	99	532	230	0	0	0	0	0	0	0	14	0	0	0
ASV29	0	0	0	0	0	0	9142	0	0	0	0	0	0	0	0	0	0	0	0	0	0
ASV30	19	0	8956	0	34	0	0	61	0	0	0	0	0	0	0	0	0	0	0	0	0
ASV31	114	622	579	2906	2129	154	0	291	755	1280	0	0	0	0	0	0	0	0	0	0	0
ASV32	0	0	0	0	0	0	0	0	0	0	8797	0	0	0	9	0	0	0	0	0	0
ASV33	429	895	676	305	2054	281	168	970	477	2407	0	0	0	0	0	0	0	0	0	0	0
ASV38	40	104	91	6520	367	84	0	0	0	227	12	0	0	0	0	0	0	0	0	0	0
ASV39	0	0	0	0	0	0	0	0	0	0	2917	127	625	659	1117	27	270	5	684	462	389
ASV41	139	0	24	0	0	0	0	0	0	98	3486	572	155	260	0	598	0	0	50	306	979
ASV42	0	16	999	2460	720	288	0	0	0	560	1568	0	0	0	0	0	0	0	0	0	0
ASV45	0	0	0	0	0	0	0	0	0	0	184	144	442	399	189	170	666	3	1523	1024	1164
ASV46	224	0	0	2857	0	18	246	761	1543	0	0	0	0	0	0	0	0	0	0	0	0
ASV47	0	0	0	0	0	0	0	0	0	0	0	0	0	0	0	0	0	5584	0	0	0
ASV49	0	0	0	0	0	0	0	0	0	0	0	248	708	0	0	164	396	11	3269	478	0
ASV51	0	134	400	3429	233	0	0	64	628	191	0	0	0	0	0	0	0	0	0	0	0
ASV53	0	0	0	0	0	0	0	0	0	0	1876	62	1220	530	17	38	73	5	170	707	95
ASV54	580	1180	692	12	687	6	0	1033	205	307	0	0	0	0	0	0	0	6	13	0	0
ASV55	0	0	0	0	0	0	0	0	0	0	0	0	0	0	0	2296	2376	0	0	0	0
ASV57	0	0	0	0	0	0	0	0	0	0	671	473	521	416	409	144	430	9	939	145	185
ASV58	0	0	0	0	0	0	0	0	0	0	0	211	4056	0	0	0	0	0	37	0	0
ASV61	0	0	0	0	0	0	0	0	0	3849	0	0	0	0	0	0	0	0	0	0	0
ASV62	0	0	0	0	0	0	0	0	0	0	0	0	0	102	80	0	0	0	36	3243	303
ASV63	0	41	0	0	85	3475	0	22	20	121	0	0	0	0	0	0	0	0	0	0	0
ASV64	734	174	159	262	60	81	0	871	264	551	274	56	0	186	0	0	0	0	0	3	0
ASV65	0	0	0	64	0	3600	0	0	0	0	0	0	0	0	0	0	0	0	0	0	0
ASV66	3550	0	0	0	75	0	0	0	0	0	0	0	0	0	0	0	0	0	0	0	0
ASV67	0	36	0	0	53	3317	0	38	0	73	0	0	0	0	0	0	0	0	0	0	0
ASV68	0	0	12	0	0	0	0	38	3418	0	0	0	0	0	0	0	0	0	0	0	0
ASV71	0	0	0	0	0	0	0	0	0	3119	0	0	0	0	0	0	0	0	0	0	0
ASV74	8	2676	14	0	0	178	0	6	0	0	0	0	0	0	0	0	0	0	0	0	0
ASV77	608	15	376	415	128	0	0	0	0	874	235	0	0	0	0	0	0	0	0	98	0
ASV81	0	0	19	2	0	0	0	0	0	0	0	112	84	306	0	0	54	0	2015	0	0
ASV82	0	0	0	0	0	2518	0	0	33	40	0	0	0	0	0	0	0	0	0	0	0
ASV83	0	0	0	0	0	0	0	0	0	0	2011	58	67	30	43	29	67	0	122	9	100
ASV84	0	0	19	0	62	2239	0	19	0	42	0	0	0	0	0	0	0	0	0	0	0
ASV86	0	0	0	0	0	0	0	0	0	0	0	0	0	0	0	0	0	0	0	2135	215
ASV89	0	0	0	0	0	0	0	0	0	0	1956	36	15	0	0	45	165	19	0	0	14
ASV90	0	0	0	0	0	0	2232	0	0	0	0	0	0	0	0	0	0	0	0	0	0
ASV91	0	0	0	0	0	0	2165	0	0	0	0	0	0	0	0	0	0	0	0	0	0
ASV92	0	7	0	0	0	0	0	0	0	0	0	180	278	0	0	57	0	0	1615	0	0
ASV93	0	0	0	0	0	0	0	0	0	0	0	275	0	1493	0	311	0	0	0	0	0
ASV94	0	0	0	7	0	0	0	0	2063	0	0	0	0	0	0	0	0	0	0	0	0
ASV98	447	139	225	11	419	0	130	291	0	318	0	0	0	0	0	0	0	0	0	0	0
ASV99	0	0	0	0	0	0	0	0	1930	0	0	0	0	0	0	0	0	0	0	0	0
ASV105	348	354	32	0	441	20	0	287	121	122	0	0	0	0	0	0	0	0	0	0	0
ASV107	0	0	0	0	0	0	0	0	0	0	109	179	304	295	96	0	97	0	482	12	129
ASV108	0	0	0	0	0	0	0	0	0	0	331	114	214	105	103	19	108	0	286	241	177
ASV110	0	0	0	0	0	0	0	0	0	0	0	0	320	0	0	236	0	0	991	0	0
ASV112	0	0	0	0	0	0	0	0	1528	0	0	0	0	0	0	0	0	0	0	0	0
ASV113	0	0	0	0	0	0	0	0	0	0	495	0	187	53	261	0	157	0	241	25	88
ASV114	0	0	0	0	0	0	0	0	0	0	0	0	0	0	0	904	592	0	0	0	0
ASV117	0	0	0	0	0	0	1423	0	0	0	0	0	0	0	0	0	0	0	0	0	0
ASV118	875	55	92	0	0	0	0	369	0	0	0	0	0	0	0	0	0	0	0	0	0
ASV119	0	0	1389	0	0	0	0	0	0	0	0	0	0	0	0	0	0	0	0	0	0
ASV120	14	13	19	8	85	0	0	17	12	1213	0	0	0	0	0	0	0	0	0	0	0
ASV121	0	20	0	0	0	0	65	0	0	0	67	1109	11	0	0	0	0	0	83	0	0
ASV123	81	148	28	4	1032	0	0	0	17	10	0	0	0	0	0	0	0	0	0	0	0
ASV124	149	27	127	469	243	139	0	85	66	0	0	0	0	0	0	0	0	0	0	0	0
ASV127	0	164	0	31	1058	0	0	0	0	25	0	0	0	0	0	0	0	0	0	0	0
ASV128	0	0	0	0	0	0	0	0	0	0	1206	0	0	11	0	0	0	0	0	44	0
ASV129	0	0	592	581	0	0	0	0	84	0	0	0	0	0	0	0	0	0	0	0	0
ASV130	1195	56	0	0	0	0	0	0	0	0	0	0	0	0	0	0	0	0	0	0	0
ASV131	0	0	0	0	0	0	0	0	0	0	0	0	0	0	0	0	0	0	0	1239	0
ASV135	0	10	0	0	0	0	0	0	16	0	0	68	683	0	0	0	36	0	0	62	321
ASV136	0	0	0	0	0	0	0	0	0	0	176	0	200	573	108	42	0	0	0	86	0
ASV138	102	281	376	0	66	0	0	225	59	66	0	0	0	0	0	0	0	0	0	0	0
ASV140	796	0	38	0	0	0	0	264	0	9	0	0	0	0	0	0	0	0	0	0	0
ASV142	0	0	0	0	0	0	0	0	0	0	0	0	806	0	166	8	81	0	0	0	36
ASV144	0	0	0	0	0	0	0	0	0	0	161	39	193	28	0	43	95	0	221	100	178
ASV145	0	0	0	0	0	0	0	0	0	0	0	0	0	0	0	0	0	0	0	1056	0
ASV147	0	0	0	0	0	1045	0	0	0	0	0	0	0	0	0	0	0	0	0	0	0
ASV148	0	0	0	0	0	0	0	0	0	0	91	36	543	20	0	0	112	0	127	0	111
ASV149	29	64	130	16	0	0	0	204	0	580	11	0	0	0	0	0	0	0	0	0	0
ASV153	0	0	0	0	0	0	0	0	0	0	0	114	0	0	0	76	0	0	284	505	0
ASV154	913	0	0	0	0	0	0	24	0	41	0	0	0	0	0	0	0	0	0	0	0
ASV155	0	83	22	0	679	0	0	0	0	194	0	0	0	0	0	0	0	0	0	0	0
ASV156	0	47	32	118	557	0	0	189	12	18	0	0	0	0	0	0	0	0	0	0	0
ASV157	30	104	83	0	701	0	0	0	21	31	0	0	0	0	0	0	0	0	0	0	0
ASV158	0	0	0	0	0	0	0	0	0	0	0	0	0	0	0	0	0	0	0	0	970
ASV160	169	109	29	0	197	0	0	129	195	116	0	0	0	0	0	0	0	0	0	0	0
ASV163	0	0	0	0	0	0	0	0	0	3	431	0	0	0	0	0	481	0	0	0	0
ASV166	0	0	260	636	0	0	0	0	0	0	0	0	0	0	0	0	0	0	0	0	0
ASV168	0	0	0	0	0	0	0	0	0	0	42	0	0	0	0	0	0	0	0	851	0
ASV170	0	0	0	0	0	0	0	0	0	0	878	0	0	0	0	0	0	0	0	0	0
ASV172	396	111	83	0	197	0	0	24	63	0	0	0	0	0	0	0	0	0	0	0	0
ASV175	5	25	26	523	268	0	0	13	0	0	0	0	0	0	0	0	0	0	0	0	0
ASV177	0	0	0	0	0	0	0	0	0	0	35	0	585	0	38	0	29	0	37	132	0
ASV183	0	0	0	348	0	0	0	0	459	0	0	0	0	0	0	0	0	0	0	0	0
ASV186	0	0	0	0	0	0	0	0	0	0	242	0	0	202	259	0	0	0	0	0	74
ASV188	86	153	48	9	269	0	46	129	12	20	0	0	0	0	0	0	0	0	0	0	0
ASV191	0	0	0	0	0	0	0	0	0	0	766	0	0	0	0	0	0	0	0	0	0
ASV192	0	0	0	0	0	0	0	0	0	0	0	0	0	0	714	0	52	0	0	0	0
ASV197	0	35	0	27	0	2	0	647	28	9	0	0	0	0	0	0	0	0	0	0	0
ASV198	6	49	37	38	474	0	0	109	34	0	0	0	0	0	0	0	0	0	0	0	0
ASV199	0	0	0	0	0	728	0	0	0	0	0	0	0	0	0	0	0	0	0	0	0
ASV203	0	227	9	4	443	0	0	5	0	19	0	0	0	0	0	0	0	0	0	0	0
ASV204	141	16	0	23	153	0	0	0	350	13	0	0	0	0	0	0	0	0	0	0	0
ASV205	0	0	641	0	0	31	0	0	0	19	0	0	0	0	0	0	0	0	0	0	0
ASV207	0	676	0	0	0	9	0	0	0	0	0	0	0	0	0	0	0	0	0	0	0
ASV208	0	0	5	0	0	679	0	0	0	0	0	0	0	0	0	0	0	0	0	0	0
ASV211	0	0	0	0	0	0	0	0	677	0	0	0	0	0	0	0	0	0	0	0	0
ASV212	0	0	0	0	0	0	0	0	0	0	111	58	88	0	67	12	122	0	154	62	0
ASV213	78	0	84	171	11	6	0	6	6	0	266	0	0	0	0	0	0	0	0	0	42
ASV216	0	36	143	0	393	0	0	93	0	0	0	0	0	0	0	0	0	0	0	0	0
ASV218	278	74	92	0	106	0	0	0	11	95	0	0	0	0	0	0	0	0	0	0	0
ASV219	0	0	0	490	0	96	0	0	0	69	0	0	0	0	0	0	0	0	0	0	0
ASV220	164	0	0	0	0	0	0	489	0	0	0	0	0	0	0	0	0	0	0	0	0
ASV222	0	0	0	0	0	0	0	0	0	0	8	64	0	0	302	39	0	0	212	15	0
ASV226	111	36	0	0	271	0	0	97	0	119	0	0	0	0	0	0	0	0	0	0	0
ASV227	0	0	0	0	0	0	0	0	0	0	488	0	0	81	0	0	0	0	51	13	0
ASV228	0	0	0	0	0	0	633	0	0	0	0	0	0	0	0	0	0	0	0	0	0
ASV229	0	0	0	0	0	0	267	336	0	27	0	0	0	0	0	0	0	0	0	0	0
ASV231	65	49	125	0	52	6	0	150	136	38	0	0	0	0	0	0	0	0	0	0	0
ASV232	0	0	0	614	0	0	0	0	0	0	0	0	0	0	0	0	0	0	0	0	0
ASV233	0	0	0	0	0	0	0	0	0	0	612	0	0	0	0	0	0	0	0	0	0
ASV234	62	0	46	12	0	0	0	15	283	154	0	0	0	0	0	38	0	0	0	0	0
ASV236	59	30	24	0	493	0	0	0	0	0	0	0	0	0	0	0	0	0	0	0	0
ASV241	0	0	0	0	0	0	0	0	0	0	343	0	109	62	43	0	0	0	36	0	0
ASV243	0	0	0	71	0	0	0	0	517	0	0	0	0	0	0	0	0	0	0	0	0
ASV244	0	0	0	0	0	0	0	0	0	0	0	89	172	0	141	53	53	0	78	0	0
ASV245	503	0	80	0	0	0	0	0	0	0	0	0	0	0	0	0	0	0	0	0	0
ASV246	0	0	0	151	429	0	0	0	0	0	0	0	0	0	0	0	0	0	0	0	0
ASV248	0	0	0	0	0	0	0	0	0	0	78	0	0	487	0	0	0	0	0	0	0
ASV249	0	0	0	0	0	0	0	0	0	0	563	0	0	0	0	0	0	0	0	0	0
ASV250	0	0	0	0	0	0	0	0	0	0	0	0	102	0	50	11	0	4	0	0	395
ASV252	0	0	0	6	0	0	0	0	0	535	0	0	0	0	0	0	0	0	0	0	0
ASV253	0	0	0	0	0	0	0	0	0	0	0	0	536	0	0	0	0	0	0	0	0
ASV255	0	0	0	0	0	0	0	0	0	0	530	0	0	0	0	0	0	0	0	0	0
ASV256	0	0	0	0	0	0	0	0	0	0	39	138	0	0	0	0	0	0	0	0	350
ASV259	0	446	0	60	0	0	0	0	0	18	0	0	0	0	0	0	0	0	0	0	0
ASV260	0	0	0	0	0	0	0	522	0	0	0	0	0	0	0	0	0	0	0	0	0
ASV262	0	0	0	0	0	518	0	0	0	0	0	0	0	0	0	0	0	0	0	0	0
ASV264	0	0	0	0	0	0	0	0	0	0	429	0	0	43	0	2	0	0	0	40	0
ASV265	0	0	0	0	0	0	0	0	0	0	514	0	0	0	0	0	0	0	0	0	0
ASV266	0	0	0	0	0	0	0	0	0	0	159	0	72	246	0	0	35	0	0	0	0
ASV267	293	0	0	0	181	0	0	0	0	36	0	0	0	0	0	0	0	0	0	0	0
ASV268	0	14	18	14	0	0	54	98	145	167	0	0	0	0	0	0	0	0	0	0	0
ASV269	0	0	0	0	0	0	0	0	0	0	0	0	0	158	107	0	0	0	244	0	0
ASV271	0	3	0	8	0	0	0	0	494	0	0	0	0	0	0	0	0	0	0	0	0
ASV272	0	0	25	159	0	0	123	134	0	62	0	0	0	0	0	0	0	0	0	0	0
ASV273	0	0	0	0	0	0	0	0	0	0	0	0	0	0	0	0	0	0	430	72	0
ASV274	0	0	501	0	0	0	0	0	0	0	0	0	0	0	0	0	0	0	0	0	0
ASV275	0	0	0	0	0	0	0	0	0	0	0	0	0	0	0	0	477	0	0	19	0
ASV279	239	19	32	14	30	4	0	0	18	125	0	0	0	0	0	0	0	0	0	0	0
ASV280	0	0	0	0	0	0	481	0	0	0	0	0	0	0	0	0	0	0	0	0	0
ASV284	0	0	0	6	0	0	0	0	468	0	0	0	0	0	0	0	0	0	0	0	0
ASV285	0	323	0	0	136	0	0	0	13	0	0	0	0	0	0	0	0	0	0	0	0
ASV286	0	0	0	0	0	0	0	0	0	0	0	0	0	0	46	26	35	0	285	14	64
ASV287	0	0	0	0	0	0	0	0	0	0	0	0	0	0	0	0	84	0	0	379	0
ASV288	358	64	0	0	0	0	0	0	38	0	0	0	0	0	0	0	0	0	0	0	0
ASV289	0	20	0	22	0	0	0	0	410	0	0	0	0	0	0	0	0	0	0	7	0
ASV290	0	0	0	0	0	457	0	0	0	0	0	0	0	0	0	0	0	0	0	0	0
ASV291	0	0	0	0	454	0	0	0	0	0	0	0	0	0	0	0	0	0	0	0	0
ASV295	0	64	0	275	0	0	0	0	0	113	0	0	0	0	0	0	0	0	0	0	0
ASV296	0	0	0	0	0	0	0	0	0	450	0	0	0	0	0	0	0	0	0	0	0
ASV297	410	0	0	0	0	0	0	36	0	0	0	0	0	0	0	0	0	0	0	0	0
ASV300	103	0	0	0	0	0	0	0	0	333	0	0	0	0	0	0	0	0	0	0	0
ASV302	0	0	0	0	0	0	433	0	0	0	0	0	0	0	0	0	0	0	0	0	0
ASV306	0	0	0	0	0	0	0	0	0	0	102	0	210	22	0	95	0	0	0	0	0
ASV307	0	0	0	0	0	0	0	0	0	0	244	41	0	0	0	0	0	0	76	66	0
ASV308	0	0	203	221	0	0	0	0	0	0	0	0	0	0	0	0	0	0	0	0	0
ASV309	0	0	0	0	0	0	0	0	0	0	422	0	0	0	0	0	0	0	0	0	0
ASV311	0	0	0	0	0	0	0	0	0	0	0	0	0	0	208	0	0	0	0	0	213
ASV313	0	0	0	0	0	0	410	0	0	0	0	0	0	0	0	0	0	0	0	0	0
ASV314	0	0	0	0	0	0	407	0	0	0	0	0	0	0	0	0	0	0	0	0	0
ASV315	0	52	0	0	335	0	0	0	0	19	0	0	0	0	0	0	0	0	0	0	0
ASV316	28	0	147	0	0	0	0	0	0	225	0	0	0	0	0	0	0	0	0	0	0
ASV318	41	42	35	0	165	0	0	22	91	0	0	0	0	0	0	0	0	0	0	0	0
ASV319	0	0	0	0	0	0	395	0	0	0	0	0	0	0	0	0	0	0	0	0	0
ASV323	15	53	0	7	0	16	0	0	84	65	109	0	0	0	0	16	16	0	0	0	0
ASV324	0	0	0	0	0	0	0	0	0	0	48	0	0	0	0	0	333	0	0	0	0
ASV325	0	0	0	0	0	0	0	0	0	0	0	0	39	0	0	0	0	0	340	0	0
ASV327	0	0	0	0	377	0	0	0	0	0	0	0	0	0	0	0	0	0	0	0	0
ASV329	0	0	0	0	0	0	0	0	0	0	249	92	0	0	0	0	33	0	0	0	0
ASV330	0	0	0	0	0	0	0	0	374	0	0	0	0	0	0	0	0	0	0	0	0
ASV331	0	0	0	0	0	0	0	0	374	0	0	0	0	0	0	0	0	0	0	0	0
ASV332	0	0	0	0	0	0	0	0	0	0	373	0	0	0	0	0	0	0	0	0	0
ASV335	7	122	34	0	83	0	0	95	14	8	0	0	0	0	0	0	0	0	0	0	0
ASV337	0	0	0	0	0	358	0	0	0	0	0	0	0	0	0	0	0	0	0	0	0
ASV339	0	0	0	0	76	0	0	0	8	0	0	0	0	155	0	0	114	0	0	0	0
ASV340	0	0	0	0	0	0	0	0	353	0	0	0	0	0	0	0	0	0	0	0	0
ASV341	0	0	0	21	0	5	0	0	321	0	0	0	0	0	0	0	0	0	0	0	0
ASV343	0	0	0	0	0	0	0	0	0	0	343	0	0	0	0	0	0	0	0	0	0
ASV344	0	0	0	0	0	0	0	0	0	0	0	0	0	25	115	0	30	0	90	11	71
ASV346	0	0	0	0	0	338	0	0	0	0	0	0	0	0	0	0	0	0	0	0	0
ASV347	0	0	0	0	0	0	0	0	337	0	0	0	0	0	0	0	0	0	0	0	0
ASV350	0	19	0	0	0	0	0	0	19	294	0	0	0	0	0	0	0	0	0	0	0
ASV351	0	22	0	14	216	71	0	0	0	9	0	0	0	0	0	0	0	0	0	0	0
ASV353	0	0	0	0	0	0	329	0	0	0	0	0	0	0	0	0	0	0	0	0	0
ASV354	209	0	0	0	0	0	0	117	0	0	0	0	0	0	0	0	0	0	0	0	0
ASV355	0	0	0	0	0	0	326	0	0	0	0	0	0	0	0	0	0	0	0	0	0
ASV356	0	0	0	0	0	0	322	0	0	0	0	0	0	0	0	0	0	0	0	0	0
ASV359	0	17	0	0	0	0	296	0	0	0	0	0	0	0	0	0	0	0	0	0	0
ASV361	0	0	0	0	0	0	0	0	0	0	0	19	0	0	0	3	0	0	123	23	141
ASV365	0	0	0	0	0	0	0	0	0	0	0	0	0	0	0	0	0	0	0	302	0
ASV366	0	0	0	0	0	0	0	0	0	0	300	0	0	0	0	0	0	0	0	0	0
ASV367	53	45	0	0	0	0	0	69	0	133	0	0	0	0	0	0	0	0	0	0	0
ASV368	0	0	0	0	0	0	0	0	0	0	299	0	0	0	0	0	0	0	0	0	0
ASV372	0	0	0	0	0	0	0	0	297	0	0	0	0	0	0	0	0	0	0	0	0
ASV373	0	0	0	0	295	0	0	0	0	0	0	0	0	0	0	0	0	0	0	0	0
ASV374	11	0	0	29	0	0	0	0	252	0	0	0	0	0	0	0	0	0	0	0	0
ASV375	0	165	0	0	104	0	0	0	0	21	0	0	0	0	0	0	0	0	0	0	0
ASV377	0	0	0	0	0	0	0	0	0	289	0	0	0	0	0	0	0	0	0	0	0
ASV380	0	0	0	0	0	0	0	0	0	0	0	0	288	0	0	0	0	0	0	0	0
ASV381	0	0	0	0	0	0	0	0	0	0	0	0	0	0	0	0	0	0	0	265	22
ASV382	11	276	0	0	0	0	0	0	0	0	0	0	0	0	0	0	0	0	0	0	0
ASV383	40	0	0	0	246	0	0	0	0	0	0	0	0	0	0	0	0	0	0	0	0
ASV384	0	0	0	0	0	0	0	0	0	286	0	0	0	0	0	0	0	0	0	0	0
ASV385	39	47	40	0	28	0	0	46	0	85	0	0	0	0	0	0	0	0	0	0	0
ASV386	0	0	0	0	0	0	0	0	0	0	0	0	0	0	0	0	0	0	0	0	285
ASV387	0	129	4	0	151	0	0	0	0	0	0	0	0	0	0	0	0	0	0	0	0
ASV389	0	0	0	0	0	0	0	0	0	0	0	0	0	0	0	0	0	0	0	283	0
ASV390	0	0	17	0	0	0	0	0	0	0	258	0	0	0	0	0	7	0	0	0	0
ASV391	0	0	0	0	281	0	0	0	0	0	0	0	0	0	0	0	0	0	0	0	0
ASV392	0	0	0	0	0	0	281	0	0	0	0	0	0	0	0	0	0	0	0	0	0
ASV393	0	0	0	0	281	0	0	0	0	0	0	0	0	0	0	0	0	0	0	0	0
ASV394	0	0	0	0	0	0	0	0	0	0	0	0	281	0	0	0	0	0	0	0	0
ASV397	0	0	0	0	0	48	0	0	21	209	0	0	0	0	0	0	0	0	0	0	0
ASV400	0	0	0	0	0	0	0	0	0	0	275	0	0	0	0	0	0	0	0	0	0
ASV401	0	0	0	0	0	0	0	0	0	0	0	0	0	0	0	0	22	0	97	38	117
ASV402	273	0	0	0	0	0	0	0	0	0	0	0	0	0	0	0	0	0	0	0	0
ASV404	0	0	0	0	0	0	0	0	267	0	0	0	0	0	0	0	0	0	0	0	0
ASV405	0	0	0	0	0	0	265	0	0	0	0	0	0	0	0	0	0	0	0	0	0
ASV408	0	0	0	0	0	0	0	0	0	0	0	0	260	0	0	0	0	0	0	0	0
ASV409	0	0	0	0	0	0	0	0	0	0	0	0	0	0	0	0	0	0	0	259	0
ASV410	0	0	0	0	242	14	0	0	0	0	0	0	0	0	0	0	0	0	0	0	0
ASV412	0	0	20	0	0	0	0	5	0	0	0	127	0	0	28	0	21	0	54	0	0
ASV413	0	0	0	254	0	0	0	0	0	0	0	0	0	0	0	0	0	0	0	0	0
ASV416	0	0	0	0	0	0	0	0	0	0	227	0	0	0	0	0	26	0	0	0	0
ASV417	0	22	30	0	129	0	0	71	0	0	0	0	0	0	0	0	0	0	0	0	0
ASV418	0	0	0	0	0	0	0	0	0	0	0	0	0	0	0	0	0	0	0	252	0
ASV419	0	0	0	0	0	0	0	0	0	0	185	40	0	0	0	0	0	0	0	19	7
ASV423	0	0	0	0	0	0	0	0	0	247	0	0	0	0	0	0	0	0	0	0	0
ASV424	0	0	0	0	0	0	0	0	0	0	0	0	0	0	0	0	0	246	0	0	0
ASV430	0	0	0	0	0	0	0	0	0	0	0	0	0	0	0	0	0	0	0	0	241
ASV431	0	0	0	0	0	0	0	0	0	0	0	0	0	0	0	0	0	0	0	240	0
ASV433	41	0	101	0	0	0	0	92	0	0	0	0	0	0	0	0	0	0	0	5	0
ASV434	0	0	0	19	0	0	0	0	0	0	0	0	0	57	0	73	0	0	90	0	0
ASV435	0	0	0	0	0	0	69	170	0	0	0	0	0	0	0	0	0	0	0	0	0
ASV437	0	0	0	0	0	0	0	0	0	0	170	0	0	22	0	0	6	0	38	0	0
ASV439	0	0	0	38	0	14	0	0	163	0	0	0	0	0	0	0	9	0	0	10	0
ASV443	0	0	28	0	0	0	17	166	0	18	0	0	0	0	0	0	0	0	0	0	0
ASV446	0	0	0	0	0	0	0	0	0	0	33	0	0	0	192	0	0	0	0	0	0
ASV447	0	0	0	0	0	0	0	0	0	225	0	0	0	0	0	0	0	0	0	0	0
ASV448	0	0	0	0	199	0	0	26	0	0	0	0	0	0	0	0	0	0	0	0	0
ASV449	0	0	0	0	0	0	0	225	0	0	0	0	0	0	0	0	0	0	0	0	0
ASV450	0	0	0	0	0	0	0	0	225	0	0	0	0	0	0	0	0	0	0	0	0
ASV452	11	110	35	0	0	35	0	0	33	0	0	0	0	0	0	0	0	0	0	0	0
ASV454	0	0	0	0	0	0	0	0	0	0	14	12	0	0	0	0	0	0	197	0	0
ASV455	0	0	0	0	0	0	0	0	0	0	198	0	0	0	0	0	0	0	24	0	0
ASV456	0	0	0	0	0	0	0	0	0	0	0	0	221	0	0	0	0	0	0	0	0
ASV457	0	0	0	0	0	0	0	0	0	0	220	0	0	0	0	0	0	0	0	0	0
ASV458	220	0	0	0	0	0	0	0	0	0	0	0	0	0	0	0	0	0	0	0	0
ASV459	0	0	0	0	0	220	0	0	0	0	0	0	0	0	0	0	0	0	0	0	0
ASV462	0	0	0	0	0	0	218	0	0	0	0	0	0	0	0	0	0	0	0	0	0
ASV463	0	0	0	0	0	0	0	0	0	0	0	0	0	218	0	0	0	0	0	0	0
ASV464	0	0	44	21	0	0	0	0	0	152	0	0	0	0	0	0	0	0	0	0	0
ASV466	0	0	0	0	0	216	0	0	0	0	0	0	0	0	0	0	0	0	0	0	0
ASV468	0	0	0	215	0	0	0	0	0	0	0	0	0	0	0	0	0	0	0	0	0
ASV471	0	0	0	0	0	0	0	0	0	0	0	0	0	0	0	0	0	0	3	210	0
ASV476	0	0	0	0	0	0	213	0	0	0	0	0	0	0	0	0	0	0	0	0	0
ASV480	0	0	0	0	0	0	211	0	0	0	0	0	0	0	0	0	0	0	0	0	0
ASV482	0	0	0	0	209	0	0	0	0	0	0	0	0	0	0	0	0	0	0	0	0
ASV484	0	0	0	0	0	0	0	0	0	0	0	0	0	0	0	185	0	0	0	22	0
ASV487	34	0	12	0	0	0	47	65	0	4	43	0	0	0	0	0	0	0	0	0	0
ASV488	0	0	0	0	0	0	0	0	0	202	0	0	0	0	0	0	0	0	0	0	0
ASV489	0	0	21	0	0	0	0	28	145	8	0	0	0	0	0	0	0	0	0	0	0
ASV490	0	0	0	0	0	0	0	0	201	0	0	0	0	0	0	0	0	0	0	0	0
ASV491	0	0	0	0	0	0	200	0	0	0	0	0	0	0	0	0	0	0	0	0	0
ASV494	0	200	0	0	0	0	0	0	0	0	0	0	0	0	0	0	0	0	0	0	0
ASV496	0	0	0	0	0	0	0	0	0	0	0	0	0	0	3	0	0	0	9	0	188
ASV498	0	0	0	0	0	0	0	0	0	0	0	0	200	0	0	0	0	0	0	0	0
ASV500	0	0	0	0	0	0	199	0	0	0	0	0	0	0	0	0	0	0	0	0	0
ASV501	0	0	0	0	0	0	199	0	0	0	0	0	0	0	0	0	0	0	0	0	0
ASV502	0	0	0	0	0	0	199	0	0	0	0	0	0	0	0	0	0	0	0	0	0
ASV505	54	0	0	0	71	7	0	66	0	0	0	0	0	0	0	0	0	0	0	0	0
ASV507	0	37	88	0	72	0	0	0	0	0	0	0	0	0	0	0	0	0	0	0	0
ASV509	0	0	0	0	0	0	0	0	0	0	22	0	119	0	0	11	0	0	45	0	0
ASV510	0	54	0	0	54	7	0	81	0	0	0	0	0	0	0	0	0	0	0	0	0
ASV511	0	0	0	0	0	0	0	0	196	0	0	0	0	0	0	0	0	0	0	0	0
ASV514	0	0	0	0	0	0	0	0	0	0	0	0	0	0	0	0	0	193	0	0	0
ASV515	0	0	0	0	0	0	0	0	0	0	0	0	0	0	0	60	0	0	132	0	0
ASV516	0	0	0	0	0	0	0	0	0	0	0	0	0	0	0	0	0	0	192	0	0
ASV518	0	0	0	0	0	0	192	0	0	0	0	0	0	0	0	0	0	0	0	0	0
ASV521	0	0	0	0	0	0	0	0	0	0	0	0	162	0	0	28	0	0	0	0	0
ASV522	0	0	30	0	0	0	0	0	21	139	0	0	0	0	0	0	0	0	0	0	0
ASV523	0	0	0	0	0	0	0	0	0	0	22	0	0	0	167	0	0	0	0	0	0
ASV524	0	0	0	0	0	0	189	0	0	0	0	0	0	0	0	0	0	0	0	0	0
ASV526	116	14	0	0	0	0	0	0	0	58	0	0	0	0	0	0	0	0	0	0	0
ASV527	0	0	2	0	114	0	0	0	10	62	0	0	0	0	0	0	0	0	0	0	0
ASV529	122	0	0	0	0	0	0	0	0	65	0	0	0	0	0	0	0	0	0	0	0
ASV530	45	0	142	0	0	0	0	0	0	0	0	0	0	0	0	0	0	0	0	0	0
ASV532	0	0	0	0	0	186	0	0	0	0	0	0	0	0	0	0	0	0	0	0	0
ASV533	0	0	0	0	0	0	186	0	0	0	0	0	0	0	0	0	0	0	0	0	0
ASV534	0	0	0	0	0	0	0	0	0	0	144	0	0	8	27	0	0	0	0	7	0
ASV535	15	0	23	0	104	0	0	5	0	39	0	0	0	0	0	0	0	0	0	0	0
ASV536	0	0	0	0	0	0	0	0	0	0	0	0	0	0	186	0	0	0	0	0	0
ASV539	0	0	0	0	0	0	0	0	0	0	0	0	0	0	0	62	0	0	123	0	0
ASV540	144	0	0	0	0	0	0	41	0	0	0	0	0	0	0	0	0	0	0	0	0
ASV541	0	0	0	0	0	0	185	0	0	0	0	0	0	0	0	0	0	0	0	0	0
ASV546	0	0	0	0	0	0	0	0	0	0	0	0	0	0	0	0	0	183	0	0	0
ASV553	0	0	0	0	0	0	0	0	177	0	0	0	0	0	0	0	0	0	0	0	0
ASV554	0	0	0	0	0	0	0	0	0	0	175	0	0	0	0	0	0	0	0	0	0
ASV555	25	0	10	12	0	0	0	0	81	47	0	0	0	0	0	0	0	0	0	0	0
ASV556	0	2	9	7	0	5	0	15	136	0	0	0	0	0	0	0	0	0	0	0	0
ASV557	0	0	0	0	0	173	0	0	0	0	0	0	0	0	0	0	0	0	0	0	0
ASV559	0	0	0	0	0	0	0	0	0	0	0	172	0	0	0	0	0	0	0	0	0
ASV560	0	0	0	0	0	0	0	0	0	0	0	0	0	172	0	0	0	0	0	0	0
ASV561	0	0	29	0	0	0	0	0	0	0	0	0	142	0	0	0	0	0	0	0	0
ASV562	0	0	0	0	0	0	0	0	0	0	0	0	0	0	0	0	0	0	0	0	171
ASV563	0	11	28	0	0	0	0	0	105	26	0	0	0	0	0	0	0	0	0	0	0
ASV565	0	0	0	8	0	0	0	0	162	0	0	0	0	0	0	0	0	0	0	0	0
ASV566	0	0	0	170	0	0	0	0	0	0	0	0	0	0	0	0	0	0	0	0	0
ASV567	0	0	0	0	0	170	0	0	0	0	0	0	0	0	0	0	0	0	0	0	0
ASV568	0	0	0	0	0	0	0	0	0	0	0	0	0	0	0	0	0	0	0	0	169
ASV569	0	0	0	0	0	0	0	0	0	0	50	21	0	0	0	0	0	0	97	0	0
ASV570	0	0	0	0	0	0	0	0	167	0	0	0	0	0	0	0	0	0	0	0	0
ASV573	0	0	0	0	0	0	0	0	0	0	0	0	0	0	0	0	0	0	0	166	0
ASV574	0	0	0	0	0	0	0	0	0	166	0	0	0	0	0	0	0	0	0	0	0
ASV575	0	166	0	0	0	0	0	0	0	0	0	0	0	0	0	0	0	0	0	0	0
ASV577	0	0	0	0	87	0	0	0	0	78	0	0	0	0	0	0	0	0	0	0	0
ASV579	0	0	106	12	0	0	0	0	0	46	0	0	0	0	0	0	0	0	0	0	0
ASV582	94	40	0	0	0	0	0	30	0	0	0	0	0	0	0	0	0	0	0	0	0
ASV587	0	0	0	0	162	0	0	0	0	0	0	0	0	0	0	0	0	0	0	0	0
ASV588	0	0	0	0	0	98	0	17	47	0	0	0	0	0	0	0	0	0	0	0	0
ASV590	0	0	0	0	0	0	0	0	0	0	0	0	0	161	0	0	0	0	0	0	0
ASV592	0	0	0	0	0	0	0	0	0	0	0	0	161	0	0	0	0	0	0	0	0
ASV599	0	0	0	0	0	0	0	0	0	0	0	0	0	0	0	0	0	0	0	0	159
ASV600	0	0	0	0	158	0	0	0	0	0	0	0	0	0	0	0	0	0	0	0	0
ASV602	0	0	0	0	0	0	0	0	0	0	0	0	0	0	0	0	0	0	158	0	0
ASV604	84	0	0	0	0	0	0	61	0	11	0	0	0	0	0	0	0	0	0	0	0
ASV605	101	0	0	0	55	0	0	0	0	0	0	0	0	0	0	0	0	0	0	0	0
ASV606	0	0	0	0	156	0	0	0	0	0	0	0	0	0	0	0	0	0	0	0	0
ASV607	64	0	10	0	81	0	0	0	0	0	0	0	0	0	0	0	0	0	0	0	0
ASV609	22	0	13	0	23	0	0	46	40	10	0	0	0	0	0	0	0	0	0	0	0
ASV610	0	0	0	0	0	0	0	0	0	154	0	0	0	0	0	0	0	0	0	0	0
ASV612	0	0	0	0	154	0	0	0	0	0	0	0	0	0	0	0	0	0	0	0	0
ASV613	0	0	0	0	0	0	0	10	0	0	0	0	76	0	0	14	0	0	53	0	0
ASV614	153	0	0	0	0	0	0	0	0	0	0	0	0	0	0	0	0	0	0	0	0
ASV617	0	0	0	0	0	0	0	0	0	0	139	14	0	0	0	0	0	0	0	0	0
ASV618	0	0	0	0	153	0	0	0	0	0	0	0	0	0	0	0	0	0	0	0	0
ASV619	0	0	0	0	152	0	0	0	0	0	0	0	0	0	0	0	0	0	0	0	0
ASV620	0	0	0	0	0	0	0	0	151	0	0	0	0	0	0	0	0	0	0	0	0
ASV623	0	119	0	0	0	0	0	31	0	0	0	0	0	0	0	0	0	0	0	0	0
ASV625	0	0	0	0	0	0	0	0	0	0	0	63	71	0	0	0	16	0	0	0	0
ASV627	0	31	18	0	25	0	0	0	0	0	13	0	63	0	0	0	0	0	0	0	0
ASV628	0	0	0	0	0	150	0	0	0	0	0	0	0	0	0	0	0	0	0	0	0
ASV629	0	0	0	0	0	0	0	0	0	0	149	0	0	0	0	0	0	0	0	0	0
ASV630	0	0	0	0	0	0	0	0	0	0	0	0	0	149	0	0	0	0	0	0	0
ASV631	0	0	0	0	0	0	0	0	85	62	0	0	0	0	0	0	0	0	0	0	0
ASV633	14	0	0	0	33	0	99	0	0	0	0	0	0	0	0	0	0	0	0	0	0
ASV634	0	0	0	0	145	0	0	0	0	0	0	0	0	0	0	0	0	0	0	0	0
ASV639	11	0	7	0	0	0	0	0	0	0	56	0	26	0	0	2	6	0	0	35	0
ASV640	0	0	0	0	0	0	0	0	0	0	142	0	0	0	0	0	0	0	0	0	0
ASV644	0	0	0	0	0	0	141	0	0	0	0	0	0	0	0	0	0	0	0	0	0
ASV645	0	0	0	0	0	0	0	0	141	0	0	0	0	0	0	0	0	0	0	0	0
ASV647	0	0	0	0	140	0	0	0	0	0	0	0	0	0	0	0	0	0	0	0	0
ASV649	0	0	0	0	0	0	139	0	0	0	0	0	0	0	0	0	0	0	0	0	0
ASV652	0	0	0	0	0	0	0	0	0	0	27	0	0	0	0	0	0	0	0	0	111
ASV653	0	0	0	0	0	0	0	0	0	0	0	82	0	0	0	0	0	56	0	0	0
ASV657	0	0	0	0	0	0	137	0	0	0	0	0	0	0	0	0	0	0	0	0	0
ASV659	0	11	25	44	0	0	0	0	31	25	0	0	0	0	0	0	0	0	0	0	0
ASV661	0	0	0	0	0	0	136	0	0	0	0	0	0	0	0	0	0	0	0	0	0
ASV662	3	3	0	48	76	5	0	0	0	0	0	0	0	0	0	0	0	0	0	0	0
ASV667	133	0	0	0	0	0	0	0	0	0	0	0	0	0	0	0	0	0	0	0	0
ASV668	0	0	0	0	0	0	0	0	133	0	0	0	0	0	0	0	0	0	0	0	0
ASV669	0	0	0	0	0	0	0	0	133	0	0	0	0	0	0	0	0	0	0	0	0
ASV672	0	36	14	0	0	0	0	0	81	0	0	0	0	0	0	0	0	0	0	0	0
ASV673	0	0	0	0	0	0	131	0	0	0	0	0	0	0	0	0	0	0	0	0	0
ASV681	0	0	0	0	128	0	0	0	0	0	0	0	0	0	0	0	0	0	0	0	0
ASV682	0	0	0	0	0	0	128	0	0	0	0	0	0	0	0	0	0	0	0	0	0
ASV684	0	0	33	0	0	0	0	7	0	0	82	0	0	0	0	0	0	0	0	5	0
ASV685	0	0	0	0	0	0	0	0	0	0	66	0	0	0	8	0	3	0	50	0	0
ASV686	0	0	0	0	0	0	0	0	0	126	0	0	0	0	0	0	0	0	0	0	0
ASV687	0	37	11	0	62	0	0	0	0	16	0	0	0	0	0	0	0	0	0	0	0
ASV688	0	13	0	0	0	0	0	0	0	0	113	0	0	0	0	0	0	0	0	0	0
ASV691	4	0	121	0	0	0	0	0	0	0	0	0	0	0	0	0	0	0	0	0	0
ASV692	0	3	0	0	122	0	0	0	0	0	0	0	0	0	0	0	0	0	0	0	0
ASV693	0	0	12	5	0	0	0	0	108	0	0	0	0	0	0	0	0	0	0	0	0
ASV694	0	0	0	0	0	0	125	0	0	0	0	0	0	0	0	0	0	0	0	0	0
ASV695	0	0	0	0	0	0	0	0	0	0	0	125	0	0	0	0	0	0	0	0	0
ASV699	0	0	2	0	84	0	0	9	24	5	0	0	0	0	0	0	0	0	0	0	0
ASV703	123	0	0	0	0	0	0	0	0	0	0	0	0	0	0	0	0	0	0	0	0
ASV704	0	0	0	0	123	0	0	0	0	0	0	0	0	0	0	0	0	0	0	0	0
ASV705	0	0	0	58	0	0	0	65	0	0	0	0	0	0	0	0	0	0	0	0	0
ASV709	0	0	12	0	0	0	0	0	0	13	0	0	0	0	0	0	0	96	0	0	0
ASV710	0	0	0	0	0	0	0	0	0	0	0	16	0	0	0	12	0	0	93	0	0
ASV715	0	0	0	0	0	0	0	8	0	0	112	0	0	0	0	0	0	0	0	0	0
ASV716	0	0	7	0	65	0	0	11	0	37	0	0	0	0	0	0	0	0	0	0	0
ASV717	0	0	0	0	0	0	0	0	0	0	0	0	119	0	0	0	0	0	0	0	0
ASV718	92	0	9	5	0	0	0	0	13	0	0	0	0	0	0	0	0	0	0	0	0
ASV722	0	0	0	0	0	0	0	118	0	0	0	0	0	0	0	0	0	0	0	0	0
ASV723	0	117	0	0	0	0	0	0	0	0	0	0	0	0	0	0	0	0	0	0	0
ASV724	0	0	0	0	0	0	117	0	0	0	0	0	0	0	0	0	0	0	0	0	0
ASV725	0	0	58	59	0	0	0	0	0	0	0	0	0	0	0	0	0	0	0	0	0
ASV726	0	0	0	0	0	0	0	0	0	0	0	0	0	0	0	0	0	0	117	0	0
ASV730	7	0	0	20	0	0	0	54	35	0	0	0	0	0	0	0	0	0	0	0	0
ASV731	0	116	0	0	0	0	0	0	0	0	0	0	0	0	0	0	0	0	0	0	0
ASV732	0	0	0	0	111	0	0	5	0	0	0	0	0	0	0	0	0	0	0	0	0
ASV733	0	0	0	0	0	0	0	116	0	0	0	0	0	0	0	0	0	0	0	0	0
ASV734	0	0	0	0	0	0	0	0	0	0	0	0	0	0	0	116	0	0	0	0	0
ASV736	0	0	0	0	0	0	0	0	0	0	0	0	0	0	0	0	0	0	0	0	115
ASV737	0	0	0	0	0	0	0	0	115	0	0	0	0	0	0	0	0	0	0	0	0
ASV738	0	0	0	0	115	0	0	0	0	0	0	0	0	0	0	0	0	0	0	0	0
ASV740	21	7	39	8	0	0	0	24	16	0	0	0	0	0	0	0	0	0	0	0	0
ASV741	0	0	0	0	0	0	0	0	0	115	0	0	0	0	0	0	0	0	0	0	0
ASV744	0	0	32	0	0	0	0	80	0	0	0	0	0	0	0	0	0	0	0	0	0
ASV746	0	0	0	0	0	0	0	112	0	0	0	0	0	0	0	0	0	0	0	0	0
ASV748	0	0	0	0	0	0	0	0	0	0	0	0	0	0	0	0	0	0	0	0	112
ASV751	0	0	0	0	0	0	0	0	0	0	0	0	0	0	0	0	0	0	0	0	111
ASV753	101	0	0	0	0	0	0	0	0	10	0	0	0	0	0	0	0	0	0	0	0
ASV754	0	111	0	0	0	0	0	0	0	0	0	0	0	0	0	0	0	0	0	0	0
ASV755	0	0	0	0	0	0	0	0	74	37	0	0	0	0	0	0	0	0	0	0	0
ASV762	0	0	0	0	0	0	0	0	0	0	0	0	109	0	0	0	0	0	0	0	0
ASV763	0	0	0	0	0	0	0	0	0	0	0	0	0	0	0	0	0	0	0	6	102
ASV764	0	0	0	0	0	0	0	0	0	0	0	0	108	0	0	0	0	0	0	0	0
ASV766	6	0	0	0	0	0	0	0	102	0	0	0	0	0	0	0	0	0	0	0	0
ASV767	0	0	0	0	108	0	0	0	0	0	0	0	0	0	0	0	0	0	0	0	0
ASV768	0	0	0	0	0	0	0	0	0	0	0	108	0	0	0	0	0	0	0	0	0
ASV773	0	0	0	0	0	0	0	0	100	7	0	0	0	0	0	0	0	0	0	0	0
ASV774	0	0	0	0	0	0	0	0	0	0	107	0	0	0	0	0	0	0	0	0	0
ASV779	0	0	0	0	0	0	106	0	0	0	0	0	0	0	0	0	0	0	0	0	0
ASV780	0	0	0	0	0	0	0	0	0	0	0	0	0	0	0	0	0	0	0	105	0
ASV782	0	39	0	0	66	0	0	0	0	0	0	0	0	0	0	0	0	0	0	0	0
ASV783	0	0	23	0	0	0	0	0	47	34	0	0	0	0	0	0	0	0	0	0	0
ASV785	0	104	0	0	0	0	0	0	0	0	0	0	0	0	0	0	0	0	0	0	0
ASV786	0	0	0	0	0	0	0	0	0	0	0	0	0	0	0	0	0	0	0	0	104
ASV787	41	0	19	0	0	0	0	0	44	0	0	0	0	0	0	0	0	0	0	0	0
ASV792	0	0	0	0	0	0	0	0	0	0	0	10	66	0	0	0	0	0	0	10	16
ASV794	0	0	0	0	0	0	0	0	0	0	0	0	0	0	0	0	0	0	0	0	102
ASV796	0	0	0	80	0	0	0	0	21	0	0	0	0	0	0	0	0	0	0	0	0
ASV797	0	0	0	0	101	0	0	0	0	0	0	0	0	0	0	0	0	0	0	0	0
ASV798	0	0	0	0	27	0	0	0	26	34	0	0	0	0	0	0	0	0	0	14	0
ASV799	0	0	0	0	0	0	0	0	0	0	0	0	0	0	0	0	0	0	0	101	0
ASV800	0	0	0	0	0	0	0	0	0	0	100	0	0	0	0	0	0	0	0	0	0
ASV805	0	0	0	0	0	7	0	0	93	0	0	0	0	0	0	0	0	0	0	0	0
ASV807	0	0	0	0	0	0	0	0	100	0	0	0	0	0	0	0	0	0	0	0	0
ASV810	0	0	0	0	0	0	0	0	99	0	0	0	0	0	0	0	0	0	0	0	0
ASV811	0	0	0	0	0	0	99	0	0	0	0	0	0	0	0	0	0	0	0	0	0
ASV814	0	0	0	0	0	0	0	0	0	0	0	0	99	0	0	0	0	0	0	0	0
ASV817	0	0	18	0	52	0	0	28	0	0	0	0	0	0	0	0	0	0	0	0	0
ASV818	0	0	0	0	0	0	0	0	98	0	0	0	0	0	0	0	0	0	0	0	0
ASV819	0	0	0	0	0	0	98	0	0	0	0	0	0	0	0	0	0	0	0	0	0
ASV820	0	0	0	0	0	54	0	0	44	0	0	0	0	0	0	0	0	0	0	0	0
ASV822	0	0	0	0	0	0	0	0	0	0	0	0	0	0	0	0	0	0	0	0	98
ASV824	0	0	0	0	0	0	0	0	0	0	0	0	0	0	0	0	0	0	98	0	0
ASV825	0	0	0	0	0	0	0	0	0	0	0	0	0	0	0	0	0	17	81	0	0
ASV829	0	0	0	0	0	0	0	0	0	0	0	0	0	56	41	0	0	0	0	0	0
ASV830	0	0	0	0	0	0	0	0	0	0	0	0	0	0	34	0	42	0	21	0	0
ASV832	0	0	0	0	0	0	0	40	56	0	0	0	0	0	0	0	0	0	0	0	0
ASV833	0	0	0	0	0	0	0	0	0	0	0	0	0	0	0	0	0	0	0	0	96
ASV840	0	0	0	0	0	0	95	0	0	0	0	0	0	0	0	0	0	0	0	0	0
ASV841	0	0	0	0	0	0	95	0	0	0	0	0	0	0	0	0	0	0	0	0	0
ASV843	29	0	60	0	0	0	0	0	0	6	0	0	0	0	0	0	0	0	0	0	0
ASV844	0	0	0	0	0	0	0	0	0	0	0	0	0	6	0	0	0	2	0	0	87
ASV846	12	0	0	0	33	5	0	0	28	0	0	17	0	0	0	0	0	0	0	0	0
ASV847	0	0	0	0	0	0	0	0	0	0	0	68	0	0	0	0	0	0	0	26	0
ASV848	0	0	0	0	0	0	0	40	0	54	0	0	0	0	0	0	0	0	0	0	0
ASV849	0	0	0	0	94	0	0	0	0	0	0	0	0	0	0	0	0	0	0	0	0
ASV851	0	0	0	0	0	0	0	0	94	0	0	0	0	0	0	0	0	0	0	0	0
ASV853	0	0	57	0	36	0	0	0	0	0	0	0	0	0	0	0	0	0	0	0	0
ASV854	0	0	0	0	0	0	93	0	0	0	0	0	0	0	0	0	0	0	0	0	0
ASV856	0	0	0	93	0	0	0	0	0	0	0	0	0	0	0	0	0	0	0	0	0
ASV857	0	0	0	0	0	0	0	0	0	0	0	0	0	0	93	0	0	0	0	0	0
ASV858	0	0	0	0	0	0	0	0	0	0	0	0	0	0	84	0	0	0	0	9	0
ASV861	0	0	0	0	0	0	0	0	0	3	44	0	0	0	0	0	46	0	0	0	0
ASV863	18	19	11	0	0	0	0	9	19	16	0	0	0	0	0	0	0	0	0	0	0
ASV864	0	2	2	0	0	0	0	0	44	44	0	0	0	0	0	0	0	0	0	0	0
ASV866	0	0	0	0	0	0	91	0	0	0	0	0	0	0	0	0	0	0	0	0	0
ASV867	0	0	0	0	0	0	0	0	0	0	0	0	0	91	0	0	0	0	0	0	0
ASV868	0	0	0	0	0	0	0	0	91	0	0	0	0	0	0	0	0	0	0	0	0
ASV869	0	0	0	0	0	0	0	91	0	0	0	0	0	0	0	0	0	0	0	0	0
ASV871	0	0	0	0	0	0	0	0	0	0	0	0	91	0	0	0	0	0	0	0	0
ASV872	91	0	0	0	0	0	0	0	0	0	0	0	0	0	0	0	0	0	0	0	0
ASV876	0	0	0	0	0	0	0	0	0	0	0	0	0	0	0	0	53	0	0	37	0
ASV877	0	0	0	0	0	0	0	0	0	90	0	0	0	0	0	0	0	0	0	0	0
ASV879	0	0	0	10	0	0	0	0	80	0	0	0	0	0	0	0	0	0	0	0	0
ASV883	0	0	0	0	0	0	0	89	0	0	0	0	0	0	0	0	0	0	0	0	0
ASV886	0	0	0	0	0	0	0	0	0	0	0	0	0	0	0	0	48	0	0	0	41
ASV887	0	0	0	0	88	0	0	0	0	0	0	0	0	0	0	0	0	0	0	0	0
ASV888	0	0	0	0	0	0	0	0	0	0	0	0	0	88	0	0	0	0	0	0	0
ASV890	0	0	0	0	0	0	88	0	0	0	0	0	0	0	0	0	0	0	0	0	0
ASV891	0	0	0	0	0	0	88	0	0	0	0	0	0	0	0	0	0	0	0	0	0
ASV895	0	0	0	0	0	0	0	0	0	0	30	0	25	0	33	0	0	0	0	0	0
ASV897	30	0	0	0	0	0	0	0	58	0	0	0	0	0	0	0	0	0	0	0	0
ASV900	0	0	0	0	0	0	0	0	87	0	0	0	0	0	0	0	0	0	0	0	0
ASV901	0	0	0	0	0	0	0	0	87	0	0	0	0	0	0	0	0	0	0	0	0
ASV902	0	0	0	0	0	0	0	0	0	0	0	0	0	0	0	87	0	0	0	0	0
ASV906	0	0	0	0	0	0	0	0	0	0	0	0	0	0	0	29	0	27	0	31	0
ASV907	0	0	4	0	83	0	0	0	0	0	0	0	0	0	0	0	0	0	0	0	0
ASV909	0	0	0	0	0	0	0	0	0	0	0	86	0	0	0	0	0	0	0	0	0
ASV912	0	0	0	0	0	0	86	0	0	0	0	0	0	0	0	0	0	0	0	0	0
ASV915	0	0	11	0	0	0	0	0	0	75	0	0	0	0	0	0	0	0	0	0	0
ASV917	0	0	0	0	0	0	0	0	0	0	0	0	0	0	86	0	0	0	0	0	0
ASV919	0	0	0	0	0	0	0	0	0	0	0	0	0	0	0	0	0	0	0	0	85
ASV921	26	0	8	0	0	0	0	51	0	0	0	0	0	0	0	0	0	0	0	0	0
ASV931	0	0	0	0	84	0	0	0	0	0	0	0	0	0	0	0	0	0	0	0	0
ASV933	0	84	0	0	0	0	0	0	0	0	0	0	0	0	0	0	0	0	0	0	0
ASV934	0	0	0	0	0	0	0	0	68	16	0	0	0	0	0	0	0	0	0	0	0
ASV935	84	0	0	0	0	0	0	0	0	0	0	0	0	0	0	0	0	0	0	0	0
ASV938	0	0	0	0	0	0	0	0	0	0	0	0	0	0	0	0	0	0	0	0	83
ASV939	0	0	0	0	0	0	0	0	0	0	0	0	0	0	0	0	0	0	0	0	83
ASV940	0	11	0	0	58	0	0	0	0	14	0	0	0	0	0	0	0	0	0	0	0
ASV942	0	0	19	0	0	0	28	0	36	0	0	0	0	0	0	0	0	0	0	0	0
ASV943	0	0	0	0	0	0	0	0	0	0	0	0	83	0	0	0	0	0	0	0	0
ASV944	0	0	0	0	0	0	0	0	0	0	0	0	0	0	0	0	0	0	83	0	0
ASV945	0	0	0	0	0	0	0	0	0	0	0	0	83	0	0	0	0	0	0	0	0
ASV946	0	0	0	0	0	0	0	0	0	0	0	0	0	8	35	0	0	0	0	11	29
ASV947	0	0	4	12	0	0	0	0	0	5	38	0	0	24	0	0	0	0	0	0	0
ASV949	76	0	0	0	0	0	0	0	6	0	0	0	0	0	0	0	0	0	0	0	0
ASV950	0	0	0	82	0	0	0	0	0	0	0	0	0	0	0	0	0	0	0	0	0
ASV953	0	10	0	0	71	0	0	0	0	0	0	0	0	0	0	0	0	0	0	0	0
ASV955	0	0	0	0	81	0	0	0	0	0	0	0	0	0	0	0	0	0	0	0	0
ASV956	0	0	0	81	0	0	0	0	0	0	0	0	0	0	0	0	0	0	0	0	0
ASV957	0	81	0	0	0	0	0	0	0	0	0	0	0	0	0	0	0	0	0	0	0
ASV959	0	0	0	0	0	0	0	0	0	0	46	0	35	0	0	0	0	0	0	0	0
ASV961	0	17	41	0	12	0	0	10	0	0	0	0	0	0	0	0	0	0	0	0	0
ASV962	0	0	0	0	0	0	80	0	0	0	0	0	0	0	0	0	0	0	0	0	0
ASV964	0	0	0	0	0	0	0	0	80	0	0	0	0	0	0	0	0	0	0	0	0
ASV967	0	0	0	0	0	0	0	0	79	0	0	0	0	0	0	0	0	0	0	0	0
ASV969	0	0	0	0	0	0	79	0	0	0	0	0	0	0	0	0	0	0	0	0	0
ASV970	0	0	0	0	79	0	0	0	0	0	0	0	0	0	0	0	0	0	0	0	0
ASV971	0	0	0	0	0	0	0	0	24	0	55	0	0	0	0	0	0	0	0	0	0
ASV972	0	0	16	0	0	0	0	63	0	0	0	0	0	0	0	0	0	0	0	0	0
ASV973	16	10	0	0	53	0	0	0	0	0	0	0	0	0	0	0	0	0	0	0	0
ASV974	61	18	0	0	0	0	0	0	0	0	0	0	0	0	0	0	0	0	0	0	0
ASV975	0	0	0	0	0	0	0	0	0	0	9	13	33	11	9	0	0	0	0	4	0
ASV976	0	0	0	0	0	0	0	0	0	0	79	0	0	0	0	0	0	0	0	0	0
ASV979	78	0	0	0	0	0	0	0	0	0	0	0	0	0	0	0	0	0	0	0	0
ASV980	0	0	0	78	0	0	0	0	0	0	0	0	0	0	0	0	0	0	0	0	0
ASV983	0	0	0	0	0	0	0	0	0	0	0	0	0	78	0	0	0	0	0	0	0
ASV984	0	47	0	0	30	0	0	0	0	0	0	0	0	0	0	0	0	0	0	0	0
ASV985	0	0	0	0	0	0	0	0	77	0	0	0	0	0	0	0	0	0	0	0	0
ASV986	0	0	0	11	0	66	0	0	0	0	0	0	0	0	0	0	0	0	0	0	0
ASV988	0	0	0	0	0	0	0	0	0	0	0	0	0	0	77	0	0	0	0	0	0
ASV990	0	0	0	0	0	0	0	0	0	77	0	0	0	0	0	0	0	0	0	0	0
ASV991	0	0	0	0	0	0	0	0	0	0	77	0	0	0	0	0	0	0	0	0	0
ASV992	0	0	7	45	9	0	0	0	0	16	0	0	0	0	0	0	0	0	0	0	0
ASV993	0	0	24	0	42	0	0	0	10	0	0	0	0	0	0	0	0	0	0	0	0
ASV995	0	0	0	0	0	0	0	0	76	0	0	0	0	0	0	0	0	0	0	0	0
ASV998	0	0	0	0	0	0	76	0	0	0	0	0	0	0	0	0	0	0	0	0	0
ASV999	0	0	22	0	0	0	0	0	0	54	0	0	0	0	0	0	0	0	0	0	0
ASV1000	10	24	0	0	42	0	0	0	0	0	0	0	0	0	0	0	0	0	0	0	0
ASV1002	0	0	0	0	0	0	0	0	0	0	0	0	76	0	0	0	0	0	0	0	0
ASV1004	0	0	0	0	0	0	0	0	0	0	0	0	0	0	0	0	0	0	0	75	0
ASV1005	0	0	0	0	60	0	0	0	0	0	0	0	15	0	0	0	0	0	0	0	0
ASV1008	0	0	0	0	0	0	0	0	0	0	0	0	0	0	0	0	0	0	0	0	75
ASV1009	0	0	0	0	0	0	0	0	0	0	0	0	0	75	0	0	0	0	0	0	0
ASV1010	0	74	0	0	0	0	0	0	0	0	0	0	0	0	0	0	0	0	0	0	0
ASV1012	0	0	0	0	0	0	74	0	0	0	0	0	0	0	0	0	0	0	0	0	0
ASV1013	0	0	0	0	0	0	74	0	0	0	0	0	0	0	0	0	0	0	0	0	0
ASV1014	0	0	0	0	0	0	0	0	0	0	0	0	74	0	0	0	0	0	0	0	0
ASV1015	49	0	0	0	0	0	0	25	0	0	0	0	0	0	0	0	0	0	0	0	0
ASV1017	0	0	0	0	0	0	0	0	0	0	26	0	0	19	0	0	29	0	0	0	0
ASV1020	0	0	0	0	0	0	0	0	73	0	0	0	0	0	0	0	0	0	0	0	0
ASV1021	0	0	0	0	0	0	0	0	73	0	0	0	0	0	0	0	0	0	0	0	0
ASV1022	0	0	0	0	0	0	0	73	0	0	0	0	0	0	0	0	0	0	0	0	0
ASV1023	0	0	0	0	0	0	73	0	0	0	0	0	0	0	0	0	0	0	0	0	0
ASV1024	0	0	0	15	0	0	0	0	58	0	0	0	0	0	0	0	0	0	0	0	0
ASV1025	0	0	34	39	0	0	0	0	0	0	0	0	0	0	0	0	0	0	0	0	0
ASV1026	0	0	0	4	31	0	0	0	30	8	0	0	0	0	0	0	0	0	0	0	0
ASV1027	0	0	0	0	0	0	0	0	0	73	0	0	0	0	0	0	0	0	0	0	0
ASV1030	72	0	0	0	0	0	0	0	0	0	0	0	0	0	0	0	0	0	0	0	0
ASV1031	0	0	0	0	0	0	0	0	72	0	0	0	0	0	0	0	0	0	0	0	0
ASV1032	0	0	0	0	0	0	72	0	0	0	0	0	0	0	0	0	0	0	0	0	0
ASV1034	0	13	0	0	0	0	0	0	59	0	0	0	0	0	0	0	0	0	0	0	0
ASV1035	0	9	0	0	50	0	0	7	0	6	0	0	0	0	0	0	0	0	0	0	0
ASV1037	0	0	0	0	0	0	0	0	0	0	0	0	0	0	0	0	0	0	72	0	0
ASV1038	0	0	0	0	0	0	0	0	0	0	0	0	0	0	0	0	0	0	72	0	0
ASV1041	0	0	0	0	0	0	0	0	0	0	0	23	43	0	0	0	0	0	6	0	0
ASV1043	0	0	0	0	0	0	0	0	0	0	72	0	0	0	0	0	0	0	0	0	0
ASV1048	0	0	0	3	0	0	0	0	68	0	0	0	0	0	0	0	0	0	0	0	0
ASV1049	0	61	0	0	0	0	0	10	0	0	0	0	0	0	0	0	0	0	0	0	0
ASV1050	0	0	0	0	0	0	0	0	40	31	0	0	0	0	0	0	0	0	0	0	0
ASV1053	0	0	0	0	0	0	0	0	0	0	0	0	71	0	0	0	0	0	0	0	0
ASV1054	0	0	0	0	0	0	0	0	0	0	0	0	71	0	0	0	0	0	0	0	0
ASV1055	0	0	0	0	0	0	0	0	0	0	71	0	0	0	0	0	0	0	0	0	0
ASV1056	0	0	0	0	0	0	0	0	0	0	0	0	0	70	0	0	0	0	0	0	0
ASV1057	0	0	0	0	0	0	0	0	0	0	0	0	0	70	0	0	0	0	0	0	0
ASV1063	0	0	0	0	70	0	0	0	0	0	0	0	0	0	0	0	0	0	0	0	0
ASV1065	0	0	57	0	0	0	0	0	0	13	0	0	0	0	0	0	0	0	0	0	0
ASV1066	49	0	0	0	0	0	0	0	21	0	0	0	0	0	0	0	0	0	0	0	0
ASV1067	0	0	0	0	0	0	0	0	0	0	0	0	0	0	0	0	70	0	0	0	0
ASV1068	0	0	0	0	0	0	0	0	0	0	0	0	23	0	0	0	0	0	47	0	0
ASV1072	11	0	12	0	47	0	0	0	0	0	0	0	0	0	0	0	0	0	0	0	0
ASV1073	0	0	0	0	0	0	0	0	0	0	0	0	0	0	69	0	0	0	0	0	0
ASV1075	0	0	0	0	69	0	0	0	0	0	0	0	0	0	0	0	0	0	0	0	0
ASV1076	24	0	17	0	0	0	0	28	0	0	0	0	0	0	0	0	0	0	0	0	0
ASV1078	69	0	0	0	0	0	0	0	0	0	0	0	0	0	0	0	0	0	0	0	0
ASV1079	0	0	0	0	0	0	0	0	0	0	0	0	28	0	0	0	0	0	41	0	0
ASV1080	0	0	0	0	30	0	0	0	0	0	0	0	20	0	0	0	0	0	0	0	19
ASV1082	0	0	0	0	0	0	0	0	0	0	0	0	69	0	0	0	0	0	0	0	0
ASV1086	0	0	0	0	0	0	0	0	0	68	0	0	0	0	0	0	0	0	0	0	0
ASV1089	0	0	0	0	0	0	68	0	0	0	0	0	0	0	0	0	0	0	0	0	0
ASV1090	0	0	0	0	0	0	68	0	0	0	0	0	0	0	0	0	0	0	0	0	0
ASV1092	5	0	45	12	0	0	0	0	6	0	0	0	0	0	0	0	0	0	0	0	0
ASV1093	0	0	0	0	0	0	0	0	0	0	0	0	0	42	26	0	0	0	0	0	0
ASV1096	2	3	0	0	0	0	0	38	14	10	0	0	0	0	0	0	0	0	0	0	0
ASV1099	0	0	0	0	67	0	0	0	0	0	0	0	0	0	0	0	0	0	0	0	0
ASV1100	0	0	0	0	0	0	0	0	62	5	0	0	0	0	0	0	0	0	0	0	0
ASV1101	0	0	13	0	0	0	0	0	0	0	0	0	0	0	0	0	0	0	0	0	54
ASV1102	26	0	0	0	0	13	0	6	0	22	0	0	0	0	0	0	0	0	0	0	0
ASV1103	0	0	0	0	0	0	0	0	0	0	0	0	0	0	67	0	0	0	0	0	0
ASV1104	0	0	0	0	0	0	0	0	0	0	0	0	67	0	0	0	0	0	0	0	0
ASV1106	0	0	0	0	0	0	0	0	0	0	67	0	0	0	0	0	0	0	0	0	0
ASV1108	0	0	0	0	0	0	0	0	0	66	0	0	0	0	0	0	0	0	0	0	0
ASV1110	0	0	0	0	0	0	0	0	66	0	0	0	0	0	0	0	0	0	0	0	0
ASV1119	0	0	0	0	0	0	0	0	0	0	0	0	66	0	0	0	0	0	0	0	0
ASV1124	0	0	0	0	0	0	0	0	0	0	66	0	0	0	0	0	0	0	0	0	0
ASV1125	0	22	10	0	0	0	0	33	0	0	0	0	0	0	0	0	0	0	0	0	0
ASV1126	0	0	0	0	0	0	0	0	65	0	0	0	0	0	0	0	0	0	0	0	0
ASV1127	0	0	0	0	0	0	0	0	65	0	0	0	0	0	0	0	0	0	0	0	0
ASV1128	0	0	0	0	0	0	0	65	0	0	0	0	0	0	0	0	0	0	0	0	0
ASV1130	0	0	0	0	17	0	0	0	48	0	0	0	0	0	0	0	0	0	0	0	0
ASV1133	0	0	0	0	33	0	0	0	0	32	0	0	0	0	0	0	0	0	0	0	0
ASV1134	4	9	52	0	0	0	0	0	0	0	0	0	0	0	0	0	0	0	0	0	0
ASV1136	0	0	0	0	0	0	0	0	0	0	0	0	65	0	0	0	0	0	0	0	0
ASV1137	0	0	0	0	0	0	0	0	0	0	0	0	0	0	0	0	0	0	0	65	0
ASV1138	0	0	0	49	0	4	0	5	0	7	0	0	0	0	0	0	0	0	0	0	0
ASV1139	10	0	6	0	0	0	0	11	13	24	0	0	0	0	0	0	0	0	0	0	0
ASV1142	0	0	0	0	0	0	64	0	0	0	0	0	0	0	0	0	0	0	0	0	0
ASV1143	0	0	0	0	0	64	0	0	0	0	0	0	0	0	0	0	0	0	0	0	0
ASV1144	0	0	0	64	0	0	0	0	0	0	0	0	0	0	0	0	0	0	0	0	0
ASV1145	0	0	9	0	0	0	0	0	9	46	0	0	0	0	0	0	0	0	0	0	0
ASV1146	0	0	0	0	0	0	0	0	0	0	0	0	0	0	0	0	0	0	17	0	47
ASV1147	64	0	0	0	0	0	0	0	0	0	0	0	0	0	0	0	0	0	0	0	0
ASV1148	0	0	0	0	0	0	0	0	0	0	0	0	0	0	0	0	0	64	0	0	0
ASV1153	0	0	0	0	0	0	0	0	63	0	0	0	0	0	0	0	0	0	0	0	0
ASV1156	0	0	0	0	0	0	63	0	0	0	0	0	0	0	0	0	0	0	0	0	0
ASV1159	0	0	0	0	0	0	0	0	0	0	0	0	0	0	0	0	0	0	0	63	0
ASV1164	0	0	0	0	0	0	0	0	0	0	0	0	0	0	0	0	0	0	0	0	62
ASV1166	0	0	0	0	0	0	62	0	0	0	0	0	0	0	0	0	0	0	0	0	0
ASV1167	0	0	0	0	0	62	0	0	0	0	0	0	0	0	0	0	0	0	0	0	0
ASV1168	0	0	0	0	62	0	0	0	0	0	0	0	0	0	0	0	0	0	0	0	0
ASV1169	0	0	0	8	0	0	0	0	54	0	0	0	0	0	0	0	0	0	0	0	0
ASV1170	0	0	62	0	0	0	0	0	0	0	0	0	0	0	0	0	0	0	0	0	0
ASV1171	62	0	0	0	0	0	0	0	0	0	0	0	0	0	0	0	0	0	0	0	0
ASV1173	0	0	0	0	0	0	0	0	0	0	0	0	0	0	0	0	0	0	62	0	0
ASV1174	0	0	0	0	0	0	0	0	0	0	0	0	0	0	62	0	0	0	0	0	0
ASV1178	0	0	0	0	0	0	0	0	0	0	0	61	0	0	0	0	0	0	0	0	0
ASV1183	0	0	0	0	0	0	61	0	0	0	0	0	0	0	0	0	0	0	0	0	0
ASV1184	0	12	23	0	0	0	0	0	0	26	0	0	0	0	0	0	0	0	0	0	0
ASV1185	0	0	0	12	0	0	0	0	39	0	0	10	0	0	0	0	0	0	0	0	0
ASV1187	0	0	0	0	0	0	0	0	0	0	61	0	0	0	0	0	0	0	0	0	0
ASV1188	0	0	0	0	0	0	0	0	0	0	0	0	0	0	61	0	0	0	0	0	0
ASV1191	0	0	0	0	0	0	0	0	0	0	0	0	60	0	0	0	0	0	0	0	0
ASV1192	0	0	0	0	0	0	0	0	0	0	0	60	0	0	0	0	0	0	0	0	0
ASV1193	0	0	0	0	0	0	0	0	0	0	0	0	0	0	0	0	0	0	0	0	60
ASV1195	0	0	0	0	0	0	0	0	60	0	0	0	0	0	0	0	0	0	0	0	0
ASV1198	0	0	11	0	0	0	0	0	49	0	0	0	0	0	0	0	0	0	0	0	0
ASV1199	0	56	0	0	4	0	0	0	0	0	0	0	0	0	0	0	0	0	0	0	0
ASV1200	0	0	0	0	0	0	0	0	0	60	0	0	0	0	0	0	0	0	0	0	0
ASV1201	0	0	0	0	0	0	0	8	0	52	0	0	0	0	0	0	0	0	0	0	0
ASV1204	0	0	0	0	0	0	0	0	0	0	0	0	0	0	0	59	0	0	0	0	0
ASV1205	0	0	0	0	0	0	0	0	59	0	0	0	0	0	0	0	0	0	0	0	0
ASV1207	0	0	0	0	0	0	59	0	0	0	0	0	0	0	0	0	0	0	0	0	0
ASV1212	59	0	0	0	0	0	0	0	0	0	0	0	0	0	0	0	0	0	0	0	0
ASV1213	59	0	0	0	0	0	0	0	0	0	0	0	0	0	0	0	0	0	0	0	0
ASV1214	0	0	0	0	0	0	0	0	0	0	59	0	0	0	0	0	0	0	0	0	0
ASV1215	0	0	0	0	0	0	0	0	0	0	0	0	0	37	0	0	22	0	0	0	0
ASV1216	0	0	0	0	0	0	0	0	0	0	0	0	59	0	0	0	0	0	0	0	0
ASV1218	0	0	0	0	0	0	0	0	0	0	0	0	0	0	0	0	0	0	0	59	0
ASV1219	0	0	0	0	0	0	0	0	0	0	0	0	0	0	0	0	0	0	0	0	58
ASV1223	58	0	0	0	0	0	0	0	0	0	0	0	0	0	0	0	0	0	0	0	0
ASV1224	58	0	0	0	0	0	0	0	0	0	0	0	0	0	0	0	0	0	0	0	0
ASV1226	0	0	0	0	0	0	0	0	0	0	0	0	0	0	58	0	0	0	0	0	0
ASV1227	0	0	0	0	0	0	0	0	0	0	0	0	58	0	0	0	0	0	0	0	0
ASV1228	0	0	0	0	0	0	0	0	0	0	0	0	58	0	0	0	0	0	0	0	0
ASV1231	40	0	0	0	0	0	0	17	0	0	0	0	0	0	0	0	0	0	0	0	0
ASV1233	0	0	0	0	0	0	0	0	0	0	0	57	0	0	0	0	0	0	0	0	0
ASV1234	0	0	0	0	0	0	0	0	0	0	0	0	0	0	0	0	0	0	0	0	57
ASV1235	0	0	0	0	0	0	0	0	57	0	0	0	0	0	0	0	0	0	0	0	0
ASV1236	0	0	0	0	0	0	0	0	57	0	0	0	0	0	0	0	0	0	0	0	0
ASV1237	0	0	0	0	0	0	57	0	0	0	0	0	0	0	0	0	0	0	0	0	0
ASV1238	0	0	0	57	0	0	0	0	0	0	0	0	0	0	0	0	0	0	0	0	0
ASV1239	0	0	0	0	0	0	0	0	0	0	0	0	0	0	0	0	0	0	57	0	0
ASV1240	0	0	0	0	0	0	0	0	0	0	0	0	0	0	0	0	0	0	57	0	0
ASV1241	0	0	0	0	0	0	0	0	0	0	0	0	0	0	57	0	0	0	0	0	0
ASV1245	0	0	0	0	0	0	0	0	0	0	0	0	17	0	0	0	0	0	18	22	0
ASV1248	0	0	0	0	0	0	0	0	56	0	0	0	0	0	0	0	0	0	0	0	0
ASV1253	0	0	0	0	0	0	0	0	56	0	0	0	0	0	0	0	0	0	0	0	0
ASV1254	0	0	0	0	0	0	56	0	0	0	0	0	0	0	0	0	0	0	0	0	0
ASV1255	36	0	20	0	0	0	0	0	0	0	0	0	0	0	0	0	0	0	0	0	0
ASV1259	37	0	18	0	0	0	0	0	0	0	0	0	0	0	0	0	0	0	0	0	0
ASV1260	0	0	0	0	0	0	0	0	0	0	0	0	0	55	0	0	0	0	0	0	0
ASV1262	0	0	0	0	0	0	55	0	0	0	0	0	0	0	0	0	0	0	0	0	0
ASV1264	0	0	0	0	55	0	0	0	0	0	0	0	0	0	0	0	0	0	0	0	0
ASV1266	0	0	8	0	47	0	0	0	0	0	0	0	0	0	0	0	0	0	0	0	0
ASV1267	19	0	4	0	0	0	0	0	0	32	0	0	0	0	0	0	0	0	0	0	0
ASV1268	0	0	0	0	0	0	0	0	0	0	0	0	55	0	0	0	0	0	0	0	0
ASV1269	55	0	0	0	0	0	0	0	0	0	0	0	0	0	0	0	0	0	0	0	0
ASV1270	0	0	0	0	0	0	0	0	0	0	0	0	0	0	0	0	55	0	0	0	0
ASV1276	55	0	0	0	0	0	0	0	0	0	0	0	0	0	0	0	0	0	0	0	0
ASV1277	0	0	0	0	0	0	0	0	0	0	55	0	0	0	0	0	0	0	0	0	0
ASV1278	0	0	0	0	0	0	0	12	0	0	0	42	0	0	0	0	0	0	0	0	0
ASV1282	0	0	0	0	0	0	0	0	54	0	0	0	0	0	0	0	0	0	0	0	0
ASV1283	0	0	0	0	0	0	0	0	54	0	0	0	0	0	0	0	0	0	0	0	0
ASV1285	0	0	0	54	0	0	0	0	0	0	0	0	0	0	0	0	0	0	0	0	0
ASV1287	0	0	0	0	0	0	0	0	0	54	0	0	0	0	0	0	0	0	0	0	0
ASV1289	0	0	0	0	0	0	0	0	0	0	0	0	54	0	0	0	0	0	0	0	0
ASV1290	0	20	0	0	0	0	0	31	0	3	0	0	0	0	0	0	0	0	0	0	0
ASV1291	0	0	0	0	0	0	0	0	0	0	17	0	37	0	0	0	0	0	0	0	0
ASV1294	0	0	0	0	0	0	0	0	0	0	0	0	54	0	0	0	0	0	0	0	0
ASV1295	10	0	0	44	0	0	0	0	0	0	0	0	0	0	0	0	0	0	0	0	0
ASV1300	0	0	0	0	0	34	0	19	0	0	0	0	0	0	0	0	0	0	0	0	0
ASV1303	0	0	0	53	0	0	0	0	0	0	0	0	0	0	0	0	0	0	0	0	0
ASV1305	5	0	29	0	0	0	0	0	0	19	0	0	0	0	0	0	0	0	0	0	0
ASV1306	20	0	25	0	0	0	0	0	0	8	0	0	0	0	0	0	0	0	0	0	0
ASV1307	10	0	0	26	0	0	0	0	0	0	0	0	0	0	0	0	0	0	17	0	0
ASV1308	0	0	0	0	0	0	0	0	0	0	0	0	53	0	0	0	0	0	0	0	0
ASV1309	0	0	0	0	0	0	0	0	0	0	0	0	53	0	0	0	0	0	0	0	0
ASV1311	0	0	0	0	0	0	0	0	0	0	53	0	0	0	0	0	0	0	0	0	0
ASV1316	0	0	0	0	0	0	0	0	0	0	0	0	0	0	0	0	0	0	0	0	52
ASV1318	0	0	0	0	0	52	0	0	0	0	0	0	0	0	0	0	0	0	0	0	0
ASV1320	0	0	40	0	0	0	0	12	0	0	0	0	0	0	0	0	0	0	0	0	0
ASV1322	0	0	0	0	0	0	0	0	0	0	0	0	37	0	0	15	0	0	0	0	0
ASV1324	0	0	0	0	0	0	0	0	0	0	0	0	0	0	0	51	0	0	0	0	0
ASV1325	0	0	0	0	0	0	0	0	0	0	0	0	0	0	0	0	0	0	0	0	51
ASV1327	0	0	0	0	51	0	0	0	0	0	0	0	0	0	0	0	0	0	0	0	0
ASV1328	0	0	0	0	0	0	51	0	0	0	0	0	0	0	0	0	0	0	0	0	0
ASV1331	0	0	51	0	0	0	0	0	0	0	0	0	0	0	0	0	0	0	0	0	0
ASV1332	0	0	0	0	0	0	0	0	0	0	0	0	0	0	0	0	0	0	0	51	0
ASV1333	0	11	0	0	40	0	0	0	0	0	0	0	0	0	0	0	0	0	0	0	0
ASV1335	0	0	0	0	0	0	0	0	51	0	0	0	0	0	0	0	0	0	0	0	0
ASV1336	0	0	0	0	37	0	0	0	0	14	0	0	0	0	0	0	0	0	0	0	0
ASV1337	0	0	0	0	0	0	0	0	0	51	0	0	0	0	0	0	0	0	0	0	0
ASV1340	0	0	0	0	0	0	0	0	0	0	0	0	0	0	0	0	0	0	0	0	50
ASV1342	0	0	0	0	0	0	0	0	50	0	0	0	0	0	0	0	0	0	0	0	0
ASV1343	0	0	0	0	0	0	50	0	0	0	0	0	0	0	0	0	0	0	0	0	0
ASV1346	0	18	0	0	32	0	0	0	0	0	0	0	0	0	0	0	0	0	0	0	0
ASV1347	0	0	0	0	0	0	0	0	0	0	0	0	0	0	0	0	0	0	0	0	50
ASV1348	0	0	0	0	0	0	0	0	0	50	0	0	0	0	0	0	0	0	0	0	0
ASV1350	0	0	0	0	0	0	0	0	0	0	50	0	0	0	0	0	0	0	0	0	0
ASV1351	0	0	0	0	0	0	0	0	0	0	50	0	0	0	0	0	0	0	0	0	0
ASV1352	0	0	0	0	0	0	0	0	0	50	0	0	0	0	0	0	0	0	0	0	0
ASV1357	0	0	0	0	0	0	0	0	49	0	0	0	0	0	0	0	0	0	0	0	0
ASV1358	0	0	0	0	0	0	0	0	49	0	0	0	0	0	0	0	0	0	0	0	0
ASV1364	0	0	0	0	0	0	0	0	0	0	0	0	0	49	0	0	0	0	0	0	0
ASV1365	5	0	0	0	0	0	0	0	44	0	0	0	0	0	0	0	0	0	0	0	0
ASV1366	49	0	0	0	0	0	0	0	0	0	0	0	0	0	0	0	0	0	0	0	0
ASV1369	0	0	0	0	0	0	0	0	0	0	0	0	0	0	0	0	0	0	0	49	0
ASV1370	0	0	0	0	0	0	0	0	0	0	49	0	0	0	0	0	0	0	0	0	0
ASV1372	0	0	0	0	0	0	0	0	0	0	44	5	0	0	0	0	0	0	0	0	0
ASV1373	0	0	0	0	0	0	0	0	0	0	49	0	0	0	0	0	0	0	0	0	0
ASV1374	0	0	48	0	0	0	0	0	0	0	0	0	0	0	0	0	0	0	0	0	0
ASV1376	0	0	0	0	0	0	0	0	48	0	0	0	0	0	0	0	0	0	0	0	0
ASV1377	0	0	0	0	0	0	0	0	48	0	0	0	0	0	0	0	0	0	0	0	0
ASV1380	0	0	0	0	48	0	0	0	0	0	0	0	0	0	0	0	0	0	0	0	0
ASV1384	26	0	0	0	0	0	0	22	0	0	0	0	0	0	0	0	0	0	0	0	0
ASV1388	0	0	0	0	0	0	0	0	0	0	0	47	0	0	0	0	0	0	0	0	0
ASV1389	0	0	0	0	0	0	0	0	47	0	0	0	0	0	0	0	0	0	0	0	0
ASV1392	0	0	0	0	0	0	0	0	0	0	0	0	3	0	0	0	0	0	44	0	0
ASV1393	0	0	0	0	0	11	0	0	24	0	0	0	12	0	0	0	0	0	0	0	0
ASV1395	0	0	0	0	46	0	0	0	0	0	0	0	0	0	0	0	0	0	0	0	0
ASV1396	0	0	0	0	0	0	0	0	0	0	0	0	0	0	0	0	0	0	0	0	46
ASV1397	0	0	0	0	0	0	0	0	0	0	0	0	0	0	0	0	0	0	0	0	46
ASV1401	0	0	0	0	0	0	0	46	0	0	0	0	0	0	0	0	0	0	0	0	0
ASV1404	0	0	0	0	0	0	0	0	0	46	0	0	0	0	0	0	0	0	0	0	0
ASV1405	14	29	0	0	0	3	0	0	0	0	0	0	0	0	0	0	0	0	0	0	0
ASV1406	46	0	0	0	0	0	0	0	0	0	0	0	0	0	0	0	0	0	0	0	0
ASV1407	37	0	0	0	0	0	0	0	9	0	0	0	0	0	0	0	0	0	0	0	0
ASV1409	0	46	0	0	0	0	0	0	0	0	0	0	0	0	0	0	0	0	0	0	0
ASV1410	0	0	0	0	0	0	0	0	0	45	0	0	0	0	0	0	0	0	0	0	0
ASV1411	0	0	0	0	0	0	0	45	0	0	0	0	0	0	0	0	0	0	0	0	0
ASV1413	0	0	0	0	45	0	0	0	0	0	0	0	0	0	0	0	0	0	0	0	0
ASV1415	0	0	3	0	0	0	0	0	0	42	0	0	0	0	0	0	0	0	0	0	0
ASV1418	0	0	0	0	0	0	0	0	0	0	45	0	0	0	0	0	0	0	0	0	0
ASV1419	0	0	0	0	0	0	0	0	0	0	0	0	0	0	0	0	0	0	0	45	0
ASV1421	0	0	22	0	0	0	0	0	0	22	0	0	0	0	0	0	0	0	0	0	0
ASV1422	4	0	0	0	36	0	0	0	4	0	0	0	0	0	0	0	0	0	0	0	0
ASV1424	0	27	0	0	0	0	0	17	0	0	0	0	0	0	0	0	0	0	0	0	0
ASV1425	0	19	25	0	0	0	0	0	0	0	0	0	0	0	0	0	0	0	0	0	0
ASV1426	0	0	0	0	0	0	44	0	0	0	0	0	0	0	0	0	0	0	0	0	0
ASV1427	0	0	0	0	44	0	0	0	0	0	0	0	0	0	0	0	0	0	0	0	0
ASV1429	0	0	0	0	0	0	0	0	44	0	0	0	0	0	0	0	0	0	0	0	0
ASV1434	0	0	0	0	0	0	0	0	0	0	0	0	0	0	44	0	0	0	0	0	0
ASV1439	0	0	0	0	0	0	0	0	0	0	44	0	0	0	0	0	0	0	0	0	0
ASV1440	0	0	0	0	0	0	0	0	0	0	38	0	0	6	0	0	0	0	0	0	0
ASV1445	0	0	0	0	0	0	0	0	0	0	0	0	44	0	0	0	0	0	0	0	0
ASV1448	0	0	0	0	0	0	0	0	0	0	0	0	0	0	0	0	44	0	0	0	0
ASV1449	0	0	0	0	31	0	0	0	0	12	0	0	0	0	0	0	0	0	0	0	0
ASV1451	0	0	0	0	0	0	0	0	43	0	0	0	0	0	0	0	0	0	0	0	0
ASV1456	0	43	0	0	0	0	0	0	0	0	0	0	0	0	0	0	0	0	0	0	0
ASV1457	0	0	0	0	43	0	0	0	0	0	0	0	0	0	0	0	0	0	0	0	0
ASV1459	0	0	0	0	0	0	0	0	0	0	0	0	0	0	0	0	0	0	0	43	0
ASV1460	0	0	0	0	0	0	0	0	0	0	0	0	0	0	0	0	0	0	43	0	0
ASV1463	0	0	0	0	0	0	0	0	0	0	0	0	23	5	0	11	0	4	0	0	0
ASV1465	0	0	0	0	0	0	0	0	0	0	0	0	43	0	0	0	0	0	0	0	0
ASV1466	0	2	0	0	26	0	0	14	0	0	0	0	0	0	0	0	0	0	0	0	0
ASV1469	0	0	0	0	0	0	0	0	42	0	0	0	0	0	0	0	0	0	0	0	0
ASV1470	0	0	0	0	0	0	0	42	0	0	0	0	0	0	0	0	0	0	0	0	0
ASV1471	0	0	0	0	0	0	0	42	0	0	0	0	0	0	0	0	0	0	0	0	0
ASV1472	0	0	0	0	0	0	42	0	0	0	0	0	0	0	0	0	0	0	0	0	0
ASV1474	0	0	0	0	42	0	0	0	0	0	0	0	0	0	0	0	0	0	0	0	0
ASV1477	0	0	42	0	0	0	0	0	0	0	0	0	0	0	0	0	0	0	0	0	0
ASV1482	0	0	0	0	0	0	0	0	0	0	37	5	0	0	0	0	0	0	0	0	0
ASV1484	0	0	0	0	0	0	0	0	20	22	0	0	0	0	0	0	0	0	0	0	0
ASV1485	0	0	0	0	0	0	0	0	0	0	0	0	0	0	0	0	0	0	0	42	0
ASV1486	39	0	0	0	0	0	0	0	0	3	0	0	0	0	0	0	0	0	0	0	0
ASV1487	13	0	10	0	0	0	0	19	0	0	0	0	0	0	0	0	0	0	0	0	0
ASV1493	0	0	0	0	0	0	0	0	41	0	0	0	0	0	0	0	0	0	0	0	0
ASV1496	0	0	0	0	0	0	0	0	0	0	0	0	0	0	0	0	0	0	0	0	41
ASV1499	0	0	0	0	0	0	0	0	0	0	0	0	0	41	0	0	0	0	0	0	0
ASV1500	0	0	0	0	0	0	0	0	0	0	0	0	0	0	0	41	0	0	0	0	0
ASV1505	0	0	0	0	0	0	0	0	0	0	41	0	0	0	0	0	0	0	0	0	0
ASV1506	0	0	0	0	41	0	0	0	0	0	0	0	0	0	0	0	0	0	0	0	0
ASV1511	41	0	0	0	0	0	0	0	0	0	0	0	0	0	0	0	0	0	0	0	0
ASV1512	0	0	5	0	0	0	0	0	36	0	0	0	0	0	0	0	0	0	0	0	0
ASV1514	0	0	0	0	34	0	0	7	0	0	0	0	0	0	0	0	0	0	0	0	0
ASV1518	0	0	0	0	40	0	0	0	0	0	0	0	0	0	0	0	0	0	0	0	0
ASV1519	0	0	0	0	0	0	40	0	0	0	0	0	0	0	0	0	0	0	0	0	0
ASV1522	0	0	0	0	0	0	0	0	0	0	0	0	0	40	0	0	0	0	0	0	0
ASV1523	0	0	0	0	0	0	0	0	40	0	0	0	0	0	0	0	0	0	0	0	0
ASV1524	0	0	0	0	0	0	0	0	40	0	0	0	0	0	0	0	0	0	0	0	0
ASV1525	0	0	0	0	0	0	0	0	0	0	0	0	0	40	0	0	0	0	0	0	0
ASV1527	0	0	0	40	0	0	0	0	0	0	0	0	0	0	0	0	0	0	0	0	0
ASV1529	0	0	0	6	0	0	0	0	34	0	0	0	0	0	0	0	0	0	0	0	0
ASV1532	0	0	0	0	0	0	0	0	19	21	0	0	0	0	0	0	0	0	0	0	0
ASV1533	0	0	0	0	0	0	0	0	0	40	0	0	0	0	0	0	0	0	0	0	0
ASV1534	0	0	0	0	0	0	0	0	0	0	0	0	0	0	0	0	40	0	0	0	0
ASV1535	0	0	0	0	0	0	0	0	0	0	0	0	0	0	0	0	40	0	0	0	0
ASV1537	0	0	0	0	0	0	0	0	0	0	40	0	0	0	0	0	0	0	0	0	0
ASV1541	0	0	13	26	0	0	0	0	0	0	0	0	0	0	0	0	0	0	0	0	0
ASV1549	0	0	0	0	0	0	0	0	0	0	0	10	0	0	0	0	0	0	0	0	29
ASV1551	0	0	0	0	0	0	0	0	0	39	0	0	0	0	0	0	0	0	0	0	0
ASV1558	0	0	0	0	0	0	0	0	0	0	0	0	0	0	0	0	0	0	0	39	0
ASV1559	0	0	0	0	0	0	0	0	0	0	0	0	39	0	0	0	0	0	0	0	0
ASV1566	0	0	0	0	0	0	0	0	0	0	0	0	0	38	0	0	0	0	0	0	0
ASV1567	0	0	0	0	0	0	0	0	0	0	0	0	0	0	0	0	0	0	0	0	38
ASV1568	0	0	0	0	0	0	0	0	0	0	0	0	0	0	0	0	0	0	0	0	38
ASV1569	0	0	0	0	0	0	0	0	38	0	0	0	0	0	0	0	0	0	0	0	0
ASV1572	0	0	0	0	0	0	0	0	38	0	0	0	0	0	0	0	0	0	0	0	0
ASV1574	0	0	0	0	0	0	0	0	38	0	0	0	0	0	0	0	0	0	0	0	0
ASV1576	0	0	0	0	0	0	38	0	0	0	0	0	0	0	0	0	0	0	0	0	0
ASV1579	0	0	0	0	0	0	0	0	0	0	0	0	0	0	0	0	0	0	13	25	0
ASV1580	0	38	0	0	0	0	0	0	0	0	0	0	0	0	0	0	0	0	0	0	0
ASV1584	0	0	0	0	0	0	0	0	0	0	38	0	0	0	0	0	0	0	0	0	0
ASV1585	0	0	0	0	0	0	0	0	0	0	0	0	0	0	0	8	0	30	0	0	0
ASV1587	38	0	0	0	0	0	0	0	0	0	0	0	0	0	0	0	0	0	0	0	0
ASV1589	0	0	0	0	0	0	0	7	30	0	0	0	0	0	0	0	0	0	0	0	0
ASV1591	0	0	0	0	0	0	0	0	0	0	0	0	0	0	0	0	0	0	0	0	37
ASV1592	0	0	0	0	0	0	0	0	37	0	0	0	0	0	0	0	0	0	0	0	0
ASV1596	0	0	0	0	0	0	37	0	0	0	0	0	0	0	0	0	0	0	0	0	0
ASV1599	0	0	0	0	37	0	0	0	0	0	0	0	0	0	0	0	0	0	0	0	0
ASV1603	0	0	37	0	0	0	0	0	0	0	0	0	0	0	0	0	0	0	0	0	0
ASV1610	0	0	0	22	0	0	0	14	0	0	0	0	0	0	0	0	0	0	0	0	0
ASV1611	0	0	0	0	30	0	0	0	6	0	0	0	0	0	0	0	0	0	0	0	0
ASV1612	0	0	0	0	0	36	0	0	0	0	0	0	0	0	0	0	0	0	0	0	0
ASV1613	0	0	0	0	0	0	36	0	0	0	0	0	0	0	0	0	0	0	0	0	0
ASV1614	0	0	0	0	0	0	36	0	0	0	0	0	0	0	0	0	0	0	0	0	0
ASV1615	0	0	0	0	0	0	0	36	0	0	0	0	0	0	0	0	0	0	0	0	0
ASV1617	0	36	0	0	0	0	0	0	0	0	0	0	0	0	0	0	0	0	0	0	0
ASV1618	0	36	0	0	0	0	0	0	0	0	0	0	0	0	0	0	0	0	0	0	0
ASV1619	0	0	0	0	0	0	0	0	0	0	0	0	18	0	9	0	0	0	9	0	0
ASV1623	0	0	0	0	0	0	0	0	0	0	0	0	0	0	36	0	0	0	0	0	0
ASV1624	0	0	0	0	0	0	0	0	0	0	0	0	21	0	0	0	0	0	15	0	0
ASV1627	0	0	0	0	0	0	0	0	0	0	25	0	0	0	0	0	0	0	0	0	11
ASV1628	0	0	0	0	0	0	0	0	0	0	36	0	0	0	0	0	0	0	0	0	0
ASV1631	0	0	13	0	0	0	0	22	0	0	0	0	0	0	0	0	0	0	0	0	0
ASV1633	0	0	0	0	35	0	0	0	0	0	0	0	0	0	0	0	0	0	0	0	0
ASV1634	0	0	0	0	0	0	35	0	0	0	0	0	0	0	0	0	0	0	0	0	0
ASV1635	0	0	0	0	0	0	0	35	0	0	0	0	0	0	0	0	0	0	0	0	0
ASV1637	0	0	0	0	0	0	0	0	0	0	0	0	0	0	0	0	0	0	0	0	35
ASV1639	0	0	0	0	0	0	0	0	0	0	0	35	0	0	0	0	0	0	0	0	0
ASV1641	0	0	0	0	0	0	0	0	0	0	0	0	0	0	0	35	0	0	0	0	0
ASV1642	0	0	35	0	0	0	0	0	0	0	0	0	0	0	0	0	0	0	0	0	0
ASV1650	0	0	0	0	0	0	0	0	0	0	35	0	0	0	0	0	0	0	0	0	0
ASV1654	35	0	0	0	0	0	0	0	0	0	0	0	0	0	0	0	0	0	0	0	0
ASV1655	35	0	0	0	0	0	0	0	0	0	0	0	0	0	0	0	0	0	0	0	0
ASV1656	0	0	0	0	0	0	0	0	0	35	0	0	0	0	0	0	0	0	0	0	0
ASV1657	0	8	0	0	0	0	0	0	0	27	0	0	0	0	0	0	0	0	0	0	0
ASV1658	0	0	0	0	0	0	0	0	0	35	0	0	0	0	0	0	0	0	0	0	0
ASV1659	0	0	0	0	0	0	0	34	0	0	0	0	0	0	0	0	0	0	0	0	0
ASV1660	0	0	0	0	0	0	0	0	34	0	0	0	0	0	0	0	0	0	0	0	0
ASV1661	0	0	0	0	0	0	0	34	0	0	0	0	0	0	0	0	0	0	0	0	0
ASV1667	0	34	0	0	0	0	0	0	0	0	0	0	0	0	0	0	0	0	0	0	0
ASV1668	0	0	0	0	0	0	0	0	0	0	0	34	0	0	0	0	0	0	0	0	0
ASV1670	0	0	0	0	0	0	0	0	0	0	0	34	0	0	0	0	0	0	0	0	0
ASV1671	0	0	0	0	0	0	0	0	0	0	0	0	0	34	0	0	0	0	0	0	0
ASV1676	0	0	0	0	0	0	34	0	0	0	0	0	0	0	0	0	0	0	0	0	0
ASV1677	34	0	0	0	0	0	0	0	0	0	0	0	0	0	0	0	0	0	0	0	0
ASV1678	0	0	0	0	34	0	0	0	0	0	0	0	0	0	0	0	0	0	0	0	0
ASV1680	0	0	0	0	34	0	0	0	0	0	0	0	0	0	0	0	0	0	0	0	0
ASV1681	0	0	0	0	0	0	0	0	0	0	34	0	0	0	0	0	0	0	0	0	0
ASV1682	0	0	0	0	0	0	0	0	0	0	0	0	0	0	0	8	4	0	0	22	0
ASV1686	0	0	0	0	0	0	0	0	0	0	0	0	0	0	0	0	0	0	34	0	0
ASV1691	0	34	0	0	0	0	0	0	0	0	0	0	0	0	0	0	0	0	0	0	0
ASV1692	0	11	0	0	23	0	0	0	0	0	0	0	0	0	0	0	0	0	0	0	0
ASV1693	0	5	16	0	0	0	0	0	0	13	0	0	0	0	0	0	0	0	0	0	0
ASV1696	0	0	0	0	0	0	0	0	33	0	0	0	0	0	0	0	0	0	0	0	0
ASV1697	0	0	0	0	0	0	0	0	33	0	0	0	0	0	0	0	0	0	0	0	0
ASV1699	0	0	0	0	0	0	0	0	0	0	0	0	0	0	0	33	0	0	0	0	0
ASV1700	0	0	0	0	0	0	0	0	0	0	0	33	0	0	0	0	0	0	0	0	0
ASV1708	0	0	0	33	0	0	0	0	0	0	0	0	0	0	0	0	0	0	0	0	0
ASV1709	0	6	0	2	0	11	0	3	0	11	0	0	0	0	0	0	0	0	0	0	0
ASV1713	0	0	0	0	0	0	0	0	0	0	0	0	0	0	0	0	33	0	0	0	0
ASV1716	0	0	0	0	0	0	0	33	0	0	0	0	0	0	0	0	0	0	0	0	0
ASV1717	0	0	0	0	0	0	32	0	0	0	0	0	0	0	0	0	0	0	0	0	0
ASV1718	0	0	0	0	32	0	0	0	0	0	0	0	0	0	0	0	0	0	0	0	0
ASV1719	0	0	0	0	32	0	0	0	0	0	0	0	0	0	0	0	0	0	0	0	0
ASV1720	0	0	0	0	0	15	0	0	17	0	0	0	0	0	0	0	0	0	0	0	0
ASV1721	0	0	0	0	0	32	0	0	0	0	0	0	0	0	0	0	0	0	0	0	0
ASV1723	0	0	0	0	0	0	32	0	0	0	0	0	0	0	0	0	0	0	0	0	0
ASV1724	0	0	0	0	0	0	0	32	0	0	0	0	0	0	0	0	0	0	0	0	0
ASV1727	0	0	32	0	0	0	0	0	0	0	0	0	0	0	0	0	0	0	0	0	0
ASV1728	0	0	0	0	0	0	0	0	0	0	0	32	0	0	0	0	0	0	0	0	0
ASV1730	32	0	0	0	0	0	0	0	0	0	0	0	0	0	0	0	0	0	0	0	0
ASV1735	32	0	0	0	0	0	0	0	0	0	0	0	0	0	0	0	0	0	0	0	0
ASV1737	24	0	0	0	0	0	0	0	0	0	8	0	0	0	0	0	0	0	0	0	0
ASV1738	0	0	0	0	0	0	0	0	0	0	32	0	0	0	0	0	0	0	0	0	0
ASV1743	32	0	0	0	0	0	0	0	0	0	0	0	0	0	0	0	0	0	0	0	0
ASV1747	0	0	0	0	0	0	0	0	31	0	0	0	0	0	0	0	0	0	0	0	0
ASV1749	0	0	0	0	0	0	0	0	31	0	0	0	0	0	0	0	0	0	0	0	0
ASV1750	0	0	0	0	0	0	0	0	31	0	0	0	0	0	0	0	0	0	0	0	0
ASV1751	0	0	0	0	0	0	0	0	31	0	0	0	0	0	0	0	0	0	0	0	0
ASV1753	0	0	0	0	0	0	0	0	0	0	0	0	0	0	0	0	0	0	0	0	31
ASV1754	0	0	0	0	0	0	0	0	0	0	0	0	0	31	0	0	0	0	0	0	0
ASV1755	0	0	0	0	0	0	0	0	0	0	0	0	0	31	0	0	0	0	0	0	0
ASV1757	0	0	0	0	0	0	0	0	0	0	0	0	0	31	0	0	0	0	0	0	0
ASV1758	0	0	0	0	0	0	31	0	0	0	0	0	0	0	0	0	0	0	0	0	0
ASV1759	0	0	0	0	0	0	31	0	0	0	0	0	0	0	0	0	0	0	0	0	0
ASV1762	0	0	0	0	0	0	0	0	0	0	0	0	0	0	0	0	0	0	31	0	0
ASV1766	0	0	0	0	0	0	0	0	0	0	0	0	0	0	0	0	0	0	0	31	0
ASV1768	0	0	0	0	0	0	0	0	0	0	0	0	0	0	31	0	0	0	0	0	0
ASV1770	0	0	0	0	0	0	0	0	0	0	0	0	0	0	0	10	0	0	21	0	0
ASV1774	0	0	0	0	31	0	0	0	0	0	0	0	0	0	0	0	0	0	0	0	0
ASV1775	0	0	0	0	31	0	0	0	0	0	0	0	0	0	0	0	0	0	0	0	0
ASV1779	0	0	0	0	0	0	0	0	30	0	0	0	0	0	0	0	0	0	0	0	0
ASV1780	0	0	0	0	0	0	0	0	30	0	0	0	0	0	0	0	0	0	0	0	0
ASV1781	0	0	0	0	0	0	0	0	30	0	0	0	0	0	0	0	0	0	0	0	0
ASV1785	0	0	0	0	0	0	0	0	0	0	0	0	0	0	0	0	0	0	0	0	30
ASV1786	0	0	0	0	0	0	0	0	0	0	0	0	0	0	0	0	0	0	0	0	30
ASV1787	0	0	0	0	0	0	0	0	0	0	0	23	0	7	0	0	0	0	0	0	0
ASV1790	0	0	0	0	30	0	0	0	0	0	0	0	0	0	0	0	0	0	0	0	0
ASV1792	0	0	0	0	24	0	0	6	0	0	0	0	0	0	0	0	0	0	0	0	0
ASV1793	0	0	0	30	0	0	0	0	0	0	0	0	0	0	0	0	0	0	0	0	0
ASV1794	30	0	0	0	0	0	0	0	0	0	0	0	0	0	0	0	0	0	0	0	0
ASV1795	0	0	0	0	0	0	0	0	0	0	30	0	0	0	0	0	0	0	0	0	0
ASV1798	0	0	0	0	0	0	0	0	0	0	0	0	0	0	0	0	0	0	0	30	0
ASV1800	0	0	0	0	0	0	0	0	0	0	0	0	0	0	30	0	0	0	0	0	0
ASV1801	0	0	0	0	0	0	0	0	0	0	0	14	0	0	16	0	0	0	0	0	0
ASV1803	30	0	0	0	0	0	0	0	0	0	0	0	0	0	0	0	0	0	0	0	0
ASV1804	15	0	0	0	0	0	0	0	0	15	0	0	0	0	0	0	0	0	0	0	0
ASV1806	0	0	0	0	0	0	0	0	0	30	0	0	0	0	0	0	0	0	0	0	0
ASV1807	0	0	0	0	0	0	0	21	4	5	0	0	0	0	0	0	0	0	0	0	0
ASV1809	30	0	0	0	0	0	0	0	0	0	0	0	0	0	0	0	0	0	0	0	0
ASV1810	0	0	0	0	0	0	0	29	0	0	0	0	0	0	0	0	0	0	0	0	0
ASV1811	0	0	29	0	0	0	0	0	0	0	0	0	0	0	0	0	0	0	0	0	0
ASV1812	0	0	0	29	0	0	0	0	0	0	0	0	0	0	0	0	0	0	0	0	0
ASV1817	0	0	0	0	0	0	0	29	0	0	0	0	0	0	0	0	0	0	0	0	0
ASV1819	0	0	0	0	0	0	0	29	0	0	0	0	0	0	0	0	0	0	0	0	0
ASV1823	0	0	0	0	0	0	0	0	0	0	0	0	0	0	0	0	0	0	0	0	29
ASV1824	0	0	0	0	0	0	0	0	0	0	0	29	0	0	0	0	0	0	0	0	0
ASV1825	0	0	29	0	0	0	0	0	0	0	0	0	0	0	0	0	0	0	0	0	0
ASV1828	0	10	19	0	0	0	0	0	0	0	0	0	0	0	0	0	0	0	0	0	0
ASV1829	0	0	0	0	0	0	0	0	0	0	29	0	0	0	0	0	0	0	0	0	0
ASV1837	0	0	0	0	0	0	0	0	0	0	0	0	29	0	0	0	0	0	0	0	0
ASV1838	0	0	0	0	0	0	0	0	0	0	0	0	0	0	0	0	29	0	0	0	0
ASV1839	0	0	0	0	0	0	0	0	0	0	0	0	0	19	0	0	0	0	10	0	0
ASV1842	0	0	0	0	0	0	0	0	0	29	0	0	0	0	0	0	0	0	0	0	0
ASV1843	0	0	0	0	18	0	0	0	0	11	0	0	0	0	0	0	0	0	0	0	0
ASV1845	0	2	0	0	24	2	0	0	0	0	0	0	0	0	0	0	0	0	0	0	0
ASV1846	0	0	0	0	28	0	0	0	0	0	0	0	0	0	0	0	0	0	0	0	0
ASV1848	0	0	0	0	28	0	0	0	0	0	0	0	0	0	0	0	0	0	0	0	0
ASV1851	0	0	0	0	0	0	0	0	28	0	0	0	0	0	0	0	0	0	0	0	0
ASV1854	0	0	0	0	0	0	0	0	28	0	0	0	0	0	0	0	0	0	0	0	0
ASV1855	0	0	0	0	0	0	0	0	0	0	0	28	0	0	0	0	0	0	0	0	0
ASV1856	0	0	0	0	0	0	0	0	0	0	0	14	0	0	0	14	0	0	0	0	0
ASV1857	0	0	0	0	0	0	0	0	0	0	0	28	0	0	0	0	0	0	0	0	0
ASV1858	0	0	0	0	0	0	0	0	0	0	0	0	0	0	0	28	0	0	0	0	0
ASV1860	0	0	0	0	0	0	0	0	0	28	0	0	0	0	0	0	0	0	0	0	0
ASV1861	0	0	0	0	0	0	0	0	0	0	28	0	0	0	0	0	0	0	0	0	0
ASV1862	0	0	0	0	0	0	0	0	0	0	0	0	0	0	0	0	0	0	28	0	0
ASV1863	0	0	0	0	0	0	0	0	0	0	0	0	0	0	0	0	0	0	0	28	0
ASV1868	0	0	0	0	0	0	0	0	0	0	28	0	0	0	0	0	0	0	0	0	0
ASV1871	0	0	0	0	0	0	0	0	0	0	0	0	0	0	0	0	14	0	0	14	0
ASV1872	0	0	0	0	0	0	0	0	0	0	0	0	28	0	0	0	0	0	0	0	0
ASV1876	0	0	0	0	0	0	0	0	0	0	0	0	0	0	0	0	12	0	16	0	0
ASV1879	0	0	0	13	0	0	0	0	14	0	0	0	0	0	0	0	0	0	0	0	0
ASV1880	0	0	0	0	27	0	0	0	0	0	0	0	0	0	0	0	0	0	0	0	0
ASV1882	0	0	0	0	27	0	0	0	0	0	0	0	0	0	0	0	0	0	0	0	0
ASV1883	0	0	0	0	27	0	0	0	0	0	0	0	0	0	0	0	0	0	0	0	0
ASV1884	0	0	0	0	0	2	25	0	0	0	0	0	0	0	0	0	0	0	0	0	0
ASV1886	0	0	0	0	0	0	27	0	0	0	0	0	0	0	0	0	0	0	0	0	0
ASV1887	0	0	0	0	0	0	0	0	27	0	0	0	0	0	0	0	0	0	0	0	0
ASV1888	0	0	0	0	0	0	0	27	0	0	0	0	0	0	0	0	0	0	0	0	0
ASV1889	0	0	0	0	0	0	0	27	0	0	0	0	0	0	0	0	0	0	0	0	0
ASV1900	0	0	27	0	0	0	0	0	0	0	0	0	0	0	0	0	0	0	0	0	0
ASV1908	0	0	0	0	0	0	0	0	0	0	27	0	0	0	0	0	0	0	0	0	0
ASV1909	0	9	0	0	0	0	0	18	0	0	0	0	0	0	0	0	0	0	0	0	0
ASV1912	0	0	0	0	0	0	0	0	0	0	0	0	27	0	0	0	0	0	0	0	0
ASV1917	27	0	0	0	0	0	0	0	0	0	0	0	0	0	0	0	0	0	0	0	0
ASV1918	0	0	0	0	0	0	0	0	0	27	0	0	0	0	0	0	0	0	0	0	0
ASV1919	0	0	0	0	0	0	0	0	0	27	0	0	0	0	0	0	0	0	0	0	0
ASV1920	0	27	0	0	0	0	0	0	0	0	0	0	0	0	0	0	0	0	0	0	0
ASV1923	0	0	0	0	0	0	0	0	26	0	0	0	0	0	0	0	0	0	0	0	0
ASV1925	0	0	0	0	0	0	0	26	0	0	0	0	0	0	0	0	0	0	0	0	0
ASV1929	0	0	0	0	0	0	26	0	0	0	0	0	0	0	0	0	0	0	0	0	0
ASV1931	0	0	0	0	26	0	0	0	0	0	0	0	0	0	0	0	0	0	0	0	0
ASV1932	0	0	0	0	26	0	0	0	0	0	0	0	0	0	0	0	0	0	0	0	0
ASV1943	0	0	0	0	0	0	0	0	0	0	0	0	0	26	0	0	0	0	0	0	0
ASV1946	0	0	16	0	0	0	0	10	0	0	0	0	0	0	0	0	0	0	0	0	0
ASV1947	0	0	26	0	0	0	0	0	0	0	0	0	0	0	0	0	0	0	0	0	0
ASV1948	0	0	8	0	0	0	0	0	18	0	0	0	0	0	0	0	0	0	0	0	0
ASV1949	0	0	26	0	0	0	0	0	0	0	0	0	0	0	0	0	0	0	0	0	0
ASV1956	0	0	0	0	0	0	0	0	0	0	26	0	0	0	0	0	0	0	0	0	0
ASV1960	0	0	0	0	0	0	0	0	0	0	0	0	0	0	0	0	0	0	0	26	0
ASV1962	0	0	0	0	0	0	0	0	0	0	0	0	26	0	0	0	0	0	0	0	0
ASV1965	26	0	0	0	0	0	0	0	0	0	0	0	0	0	0	0	0	0	0	0	0
ASV1966	26	0	0	0	0	0	0	0	0	0	0	0	0	0	0	0	0	0	0	0	0
ASV1968	0	0	26	0	0	0	0	0	0	0	0	0	0	0	0	0	0	0	0	0	0
ASV1972	8	0	0	0	0	0	0	18	0	0	0	0	0	0	0	0	0	0	0	0	0
ASV1974	26	0	0	0	0	0	0	0	0	0	0	0	0	0	0	0	0	0	0	0	0
ASV1977	0	0	25	0	0	0	0	0	0	0	0	0	0	0	0	0	0	0	0	0	0
ASV1979	0	0	0	0	9	0	0	16	0	0	0	0	0	0	0	0	0	0	0	0	0
ASV1981	0	0	0	0	0	0	25	0	0	0	0	0	0	0	0	0	0	0	0	0	0
ASV1982	0	0	0	0	0	0	25	0	0	0	0	0	0	0	0	0	0	0	0	0	0
ASV1983	0	0	0	0	0	0	0	25	0	0	0	0	0	0	0	0	0	0	0	0	0
ASV1984	0	0	0	0	0	0	0	0	0	0	0	0	0	0	0	25	0	0	0	0	0
ASV1988	0	0	0	0	0	0	0	0	25	0	0	0	0	0	0	0	0	0	0	0	0
ASV1991	0	4	0	0	21	0	0	0	0	0	0	0	0	0	0	0	0	0	0	0	0
ASV1992	25	0	0	0	0	0	0	0	0	0	0	0	0	0	0	0	0	0	0	0	0
ASV1993	0	0	0	0	0	0	0	0	0	25	0	0	0	0	0	0	0	0	0	0	0
ASV1997	0	0	0	0	0	0	0	0	0	0	25	0	0	0	0	0	0	0	0	0	0
ASV2005	0	0	0	0	0	0	0	0	0	0	0	0	15	4	0	6	0	0	0	0	0
ASV2006	14	0	11	0	0	0	0	0	0	0	0	0	0	0	0	0	0	0	0	0	0
ASV2007	0	0	0	0	0	0	0	0	24	0	0	0	0	0	0	0	0	0	0	0	0
ASV2008	0	0	0	0	0	0	24	0	0	0	0	0	0	0	0	0	0	0	0	0	0
ASV2009	0	0	0	0	0	0	24	0	0	0	0	0	0	0	0	0	0	0	0	0	0
ASV2010	0	0	0	0	0	0	0	24	0	0	0	0	0	0	0	0	0	0	0	0	0
ASV2011	0	0	0	0	0	0	24	0	0	0	0	0	0	0	0	0	0	0	0	0	0
ASV2013	0	0	0	0	0	0	0	0	24	0	0	0	0	0	0	0	0	0	0	0	0
ASV2020	0	0	0	0	0	0	0	0	24	0	0	0	0	0	0	0	0	0	0	0	0
ASV2024	0	0	0	0	0	0	0	0	24	0	0	0	0	0	0	0	0	0	0	0	0
ASV2032	0	0	0	0	0	0	0	0	0	0	0	0	0	0	0	0	0	24	0	0	0
ASV2034	0	0	0	0	0	0	0	0	0	0	16	0	0	0	0	0	0	0	0	0	8
ASV2040	0	0	0	0	0	0	0	0	0	0	0	0	24	0	0	0	0	0	0	0	0
ASV2041	0	0	0	0	0	0	0	0	0	0	0	0	24	0	0	0	0	0	0	0	0
ASV2043	0	0	0	0	0	0	0	0	0	0	24	0	0	0	0	0	0	0	0	0	0
ASV2047	24	0	0	0	0	0	0	0	0	0	0	0	0	0	0	0	0	0	0	0	0
ASV2048	0	0	0	0	0	0	0	7	0	17	0	0	0	0	0	0	0	0	0	0	0
ASV2049	0	24	0	0	0	0	0	0	0	0	0	0	0	0	0	0	0	0	0	0	0
ASV2053	0	0	24	0	0	0	0	0	0	0	0	0	0	0	0	0	0	0	0	0	0
ASV2054	0	0	0	12	0	11	0	0	0	0	0	0	0	0	0	0	0	0	0	0	0
ASV2056	0	0	0	0	23	0	0	0	0	0	0	0	0	0	0	0	0	0	0	0	0
ASV2058	0	23	0	0	0	0	0	0	0	0	0	0	0	0	0	0	0	0	0	0	0
ASV2059	0	0	23	0	0	0	0	0	0	0	0	0	0	0	0	0	0	0	0	0	0
ASV2060	0	23	0	0	0	0	0	0	0	0	0	0	0	0	0	0	0	0	0	0	0
ASV2065	0	0	0	0	13	0	0	0	10	0	0	0	0	0	0	0	0	0	0	0	0
ASV2067	0	0	0	0	0	0	0	0	23	0	0	0	0	0	0	0	0	0	0	0	0
ASV2074	0	0	0	0	0	0	0	0	0	23	0	0	0	0	0	0	0	0	0	0	0
ASV2075	0	0	0	0	21	0	0	0	0	2	0	0	0	0	0	0	0	0	0	0	0
ASV2077	0	0	0	0	0	0	0	0	0	23	0	0	0	0	0	0	0	0	0	0	0
ASV2085	0	0	0	0	0	0	0	0	0	0	23	0	0	0	0	0	0	0	0	0	0
ASV2087	0	0	0	0	0	0	0	0	0	0	23	0	0	0	0	0	0	0	0	0	0
ASV2092	23	0	0	0	0	0	0	0	0	0	0	0	0	0	0	0	0	0	0	0	0
ASV2095	23	0	0	0	0	0	0	0	0	0	0	0	0	0	0	0	0	0	0	0	0
ASV2097	0	0	0	0	0	0	0	0	0	0	0	0	0	0	0	0	0	0	23	0	0
ASV2100	0	0	0	0	0	0	22	0	0	0	0	0	0	0	0	0	0	0	0	0	0
ASV2102	0	0	0	0	0	0	22	0	0	0	0	0	0	0	0	0	0	0	0	0	0
ASV2104	0	0	0	0	0	22	0	0	0	0	0	0	0	0	0	0	0	0	0	0	0
ASV2106	0	0	22	0	0	0	0	0	0	0	0	0	0	0	0	0	0	0	0	0	0
ASV2109	0	0	22	0	0	0	0	0	0	0	0	0	0	0	0	0	0	0	0	0	0
ASV2112	0	22	0	0	0	0	0	0	0	0	0	0	0	0	0	0	0	0	0	0	0
ASV2113	0	22	0	0	0	0	0	0	0	0	0	0	0	0	0	0	0	0	0	0	0
ASV2114	0	22	0	0	0	0	0	0	0	0	0	0	0	0	0	0	0	0	0	0	0
ASV2115	0	0	0	0	0	0	0	22	0	0	0	0	0	0	0	0	0	0	0	0	0
ASV2116	0	0	0	0	0	0	0	22	0	0	0	0	0	0	0	0	0	0	0	0	0
ASV2126	0	0	0	0	0	0	0	0	22	0	0	0	0	0	0	0	0	0	0	0	0
ASV2128	0	0	0	0	0	0	0	0	22	0	0	0	0	0	0	0	0	0	0	0	0
ASV2134	0	22	0	0	0	0	0	0	0	0	0	0	0	0	0	0	0	0	0	0	0
ASV2135	0	0	0	0	0	0	0	0	0	22	0	0	0	0	0	0	0	0	0	0	0
ASV2136	0	0	0	0	0	0	0	0	0	22	0	0	0	0	0	0	0	0	0	0	0
ASV2140	0	0	0	0	0	0	0	0	0	0	0	0	0	0	0	0	0	0	0	12	10
ASV2151	0	0	0	0	0	0	0	0	0	22	0	0	0	0	0	0	0	0	0	0	0
ASV2152	0	0	0	0	0	0	0	0	0	0	0	0	22	0	0	0	0	0	0	0	0
ASV2154	0	0	0	0	0	0	0	0	0	0	0	0	22	0	0	0	0	0	0	0	0
ASV2155	8	14	0	0	0	0	0	0	0	0	0	0	0	0	0	0	0	0	0	0	0
ASV2158	0	0	0	0	0	0	0	0	0	22	0	0	0	0	0	0	0	0	0	0	0
ASV2159	22	0	0	0	0	0	0	0	0	0	0	0	0	0	0	0	0	0	0	0	0
ASV2161	7	0	15	0	0	0	0	0	0	0	0	0	0	0	0	0	0	0	0	0	0
ASV2168	0	0	0	0	0	0	0	0	0	0	0	0	0	0	0	0	0	0	22	0	0
ASV2169	22	0	0	0	0	0	0	0	0	0	0	0	0	0	0	0	0	0	0	0	0
ASV2172	0	0	0	0	0	0	0	0	21	0	0	0	0	0	0	0	0	0	0	0	0
ASV2174	0	0	0	0	0	0	21	0	0	0	0	0	0	0	0	0	0	0	0	0	0
ASV2175	0	0	0	0	0	0	21	0	0	0	0	0	0	0	0	0	0	0	0	0	0
ASV2177	0	0	0	0	0	0	21	0	0	0	0	0	0	0	0	0	0	0	0	0	0
ASV2179	0	0	0	0	0	0	0	0	21	0	0	0	0	0	0	0	0	0	0	0	0
ASV2181	0	0	0	0	0	0	0	0	21	0	0	0	0	0	0	0	0	0	0	0	0
ASV2183	0	0	0	0	0	0	0	0	21	0	0	0	0	0	0	0	0	0	0	0	0
ASV2185	0	0	0	0	0	0	0	0	21	0	0	0	0	0	0	0	0	0	0	0	0
ASV2186	0	0	0	0	0	0	0	0	21	0	0	0	0	0	0	0	0	0	0	0	0
ASV2188	0	0	0	0	0	0	0	0	0	0	0	21	0	0	0	0	0	0	0	0	0
ASV2189	0	0	0	0	0	0	0	0	0	0	0	21	0	0	0	0	0	0	0	0	0
ASV2191	0	0	0	0	0	0	0	0	0	0	0	0	0	21	0	0	0	0	0	0	0
ASV2192	0	0	0	0	0	0	0	0	0	0	0	0	0	0	0	21	0	0	0	0	0
ASV2193	0	0	0	0	0	0	0	0	0	0	0	0	0	0	0	21	0	0	0	0	0
ASV2207	0	0	0	0	0	0	0	0	0	0	6	0	0	0	0	0	0	0	0	0	15
ASV2209	0	0	0	0	0	0	0	0	0	0	21	0	0	0	0	0	0	0	0	0	0
ASV2212	21	0	0	0	0	0	0	0	0	0	0	0	0	0	0	0	0	0	0	0	0
ASV2215	0	3	0	0	0	0	0	0	0	18	0	0	0	0	0	0	0	0	0	0	0
ASV2218	21	0	0	0	0	0	0	0	0	0	0	0	0	0	0	0	0	0	0	0	0
ASV2223	0	0	0	0	20	0	0	0	0	0	0	0	0	0	0	0	0	0	0	0	0
ASV2226	0	0	0	0	0	0	20	0	0	0	0	0	0	0	0	0	0	0	0	0	0
ASV2228	0	0	0	0	0	20	0	0	0	0	0	0	0	0	0	0	0	0	0	0	0
ASV2233	0	0	0	0	20	0	0	0	0	0	0	0	0	0	0	0	0	0	0	0	0
ASV2235	0	0	0	0	20	0	0	0	0	0	0	0	0	0	0	0	0	0	0	0	0
ASV2237	0	0	0	2	0	0	0	18	0	0	0	0	0	0	0	0	0	0	0	0	0
ASV2238	0	0	0	20	0	0	0	0	0	0	0	0	0	0	0	0	0	0	0	0	0
ASV2239	0	0	9	0	0	0	0	11	0	0	0	0	0	0	0	0	0	0	0	0	0
ASV2245	0	0	0	0	0	0	0	0	0	0	0	0	0	20	0	0	0	0	0	0	0
ASV2247	0	0	0	0	0	0	0	0	0	0	0	0	0	20	0	0	0	0	0	0	0
ASV2248	0	0	20	0	0	0	0	0	0	0	0	0	0	0	0	0	0	0	0	0	0
ASV2249	0	0	0	0	0	0	0	0	20	0	0	0	0	0	0	0	0	0	0	0	0
ASV2250	0	0	0	0	0	0	0	0	20	0	0	0	0	0	0	0	0	0	0	0	0
ASV2254	0	0	0	0	0	0	0	0	20	0	0	0	0	0	0	0	0	0	0	0	0
ASV2259	0	0	20	0	0	0	0	0	0	0	0	0	0	0	0	0	0	0	0	0	0
ASV2261	0	0	20	0	0	0	0	0	0	0	0	0	0	0	0	0	0	0	0	0	0
ASV2264	0	0	0	0	0	0	0	0	0	0	0	0	0	0	0	0	0	0	20	0	0
ASV2267	0	0	0	0	0	0	0	0	0	0	0	0	0	0	0	0	20	0	0	0	0
ASV2268	0	0	0	0	0	0	0	0	0	0	0	0	0	0	0	0	20	0	0	0	0
ASV2271	20	0	0	0	0	0	0	0	0	0	0	0	0	0	0	0	0	0	0	0	0
ASV2272	0	0	0	0	0	0	0	0	0	0	20	0	0	0	0	0	0	0	0	0	0
ASV2279	20	0	0	0	0	0	0	0	0	0	0	0	0	0	0	0	0	0	0	0	0
ASV2280	0	0	0	0	0	0	0	0	0	0	0	0	0	0	13	0	7	0	0	0	0
ASV2281	20	0	0	0	0	0	0	0	0	0	0	0	0	0	0	0	0	0	0	0	0
ASV2282	0	0	0	0	0	0	0	0	0	20	0	0	0	0	0	0	0	0	0	0	0
ASV2283	20	0	0	0	0	0	0	0	0	0	0	0	0	0	0	0	0	0	0	0	0
ASV2284	0	20	0	0	0	0	0	0	0	0	0	0	0	0	0	0	0	0	0	0	0
ASV2285	0	20	0	0	0	0	0	0	0	0	0	0	0	0	0	0	0	0	0	0	0
ASV2286	0	20	0	0	0	0	0	0	0	0	0	0	0	0	0	0	0	0	0	0	0
ASV2288	0	0	0	0	0	0	0	0	0	20	0	0	0	0	0	0	0	0	0	0	0
ASV2289	0	0	0	0	0	0	0	8	0	12	0	0	0	0	0	0	0	0	0	0	0
ASV2290	0	0	0	0	0	0	0	0	0	20	0	0	0	0	0	0	0	0	0	0	0
ASV2291	0	0	5	0	0	0	0	0	0	15	0	0	0	0	0	0	0	0	0	0	0
ASV2293	0	0	0	0	0	0	0	0	17	3	0	0	0	0	0	0	0	0	0	0	0
ASV2295	0	0	0	0	0	0	0	0	0	20	0	0	0	0	0	0	0	0	0	0	0
ASV2297	8	0	0	0	0	0	0	0	12	0	0	0	0	0	0	0	0	0	0	0	0
ASV2298	0	0	0	0	0	19	0	0	0	0	0	0	0	0	0	0	0	0	0	0	0
ASV2302	0	0	0	0	0	0	0	0	19	0	0	0	0	0	0	0	0	0	0	0	0
ASV2305	0	0	0	0	0	0	19	0	0	0	0	0	0	0	0	0	0	0	0	0	0
ASV2306	0	9	0	0	0	0	0	10	0	0	0	0	0	0	0	0	0	0	0	0	0
ASV2308	0	0	0	2	0	0	0	0	17	0	0	0	0	0	0	0	0	0	0	0	0
ASV2310	0	0	19	0	0	0	0	0	0	0	0	0	0	0	0	0	0	0	0	0	0
ASV2311	0	0	19	0	0	0	0	0	0	0	0	0	0	0	0	0	0	0	0	0	0
ASV2312	0	0	19	0	0	0	0	0	0	0	0	0	0	0	0	0	0	0	0	0	0
ASV2313	0	0	4	15	0	0	0	0	0	0	0	0	0	0	0	0	0	0	0	0	0
ASV2316	0	0	0	0	0	0	0	0	19	0	0	0	0	0	0	0	0	0	0	0	0
ASV2319	0	0	0	0	0	0	0	0	0	19	0	0	0	0	0	0	0	0	0	0	0
ASV2320	0	0	0	0	0	0	0	0	0	0	0	0	0	0	0	19	0	0	0	0	0
ASV2322	0	0	0	0	0	0	0	0	0	0	0	19	0	0	0	0	0	0	0	0	0
ASV2323	0	0	0	0	0	0	0	0	0	0	0	19	0	0	0	0	0	0	0	0	0
ASV2325	0	0	0	0	0	0	0	0	0	0	0	19	0	0	0	0	0	0	0	0	0
ASV2330	0	0	0	0	0	0	0	0	19	0	0	0	0	0	0	0	0	0	0	0	0
ASV2332	0	0	0	0	0	0	0	0	19	0	0	0	0	0	0	0	0	0	0	0	0
ASV2334	0	0	0	0	0	0	0	0	0	19	0	0	0	0	0	0	0	0	0	0	0
ASV2335	0	0	0	0	0	0	0	0	19	0	0	0	0	0	0	0	0	0	0	0	0
ASV2336	0	0	0	0	0	0	0	0	0	19	0	0	0	0	0	0	0	0	0	0	0
ASV2340	0	0	0	0	0	0	0	0	0	0	19	0	0	0	0	0	0	0	0	0	0
ASV2341	0	0	0	0	0	0	0	0	0	0	19	0	0	0	0	0	0	0	0	0	0
ASV2356	0	0	0	0	0	0	0	0	0	0	0	0	19	0	0	0	0	0	0	0	0
ASV2361	19	0	0	0	0	0	0	0	0	0	0	0	0	0	0	0	0	0	0	0	0
ASV2362	19	0	0	0	0	0	0	0	0	0	0	0	0	0	0	0	0	0	0	0	0
ASV2363	0	0	0	0	0	0	0	0	0	0	0	0	0	0	0	0	0	0	19	0	0
ASV2367	0	0	0	0	0	0	0	0	0	0	0	0	19	0	0	0	0	0	0	0	0
ASV2378	0	0	0	0	0	0	0	0	18	0	0	0	0	0	0	0	0	0	0	0	0
ASV2380	0	0	0	0	0	0	0	18	0	0	0	0	0	0	0	0	0	0	0	0	0
ASV2382	0	0	0	0	0	0	18	0	0	0	0	0	0	0	0	0	0	0	0	0	0
ASV2384	0	0	0	0	18	0	0	0	0	0	0	0	0	0	0	0	0	0	0	0	0
ASV2385	0	0	0	0	0	0	0	0	18	0	0	0	0	0	0	0	0	0	0	0	0
ASV2387	0	0	0	0	0	0	0	0	18	0	0	0	0	0	0	0	0	0	0	0	0
ASV2389	0	0	0	0	0	0	0	0	18	0	0	0	0	0	0	0	0	0	0	0	0
ASV2391	0	0	0	0	0	0	0	0	18	0	0	0	0	0	0	0	0	0	0	0	0
ASV2392	0	0	0	0	0	0	0	0	18	0	0	0	0	0	0	0	0	0	0	0	0
ASV2400	0	0	0	0	0	0	0	0	0	0	0	0	0	18	0	0	0	0	0	0	0
ASV2402	0	0	0	0	0	0	0	0	0	0	0	0	0	0	0	18	0	0	0	0	0
ASV2404	0	0	3	0	0	10	0	0	5	0	0	0	0	0	0	0	0	0	0	0	0
ASV2406	0	0	6	0	0	0	0	0	12	0	0	0	0	0	0	0	0	0	0	0	0
ASV2410	0	0	0	0	0	0	0	0	0	0	12	0	6	0	0	0	0	0	0	0	0
ASV2415	0	0	0	0	0	0	0	0	0	0	0	0	0	0	0	0	0	0	0	18	0
ASV2419	0	0	18	0	0	0	0	0	0	0	0	0	0	0	0	0	0	0	0	0	0
ASV2424	0	0	0	0	0	0	0	0	0	0	0	0	0	0	0	0	0	0	0	18	0
ASV2427	0	0	0	0	0	0	0	0	0	18	0	0	0	0	0	0	0	0	0	0	0
ASV2436	0	0	0	0	0	0	0	0	0	0	0	0	0	0	0	0	0	0	18	0	0
ASV2439	0	0	0	0	0	0	0	17	0	0	0	0	0	0	0	0	0	0	0	0	0
ASV2441	0	0	0	0	0	0	17	0	0	0	0	0	0	0	0	0	0	0	0	0	0
ASV2450	0	17	0	0	0	0	0	0	0	0	0	0	0	0	0	0	0	0	0	0	0
ASV2452	0	0	0	0	0	0	0	0	17	0	0	0	0	0	0	0	0	0	0	0	0
ASV2453	0	0	0	0	0	0	0	0	17	0	0	0	0	0	0	0	0	0	0	0	0
ASV2454	0	0	0	0	0	0	0	0	17	0	0	0	0	0	0	0	0	0	0	0	0
ASV2458	0	0	0	0	0	0	0	0	17	0	0	0	0	0	0	0	0	0	0	0	0
ASV2460	0	0	0	0	0	0	0	0	0	0	0	17	0	0	0	0	0	0	0	0	0
ASV2461	0	0	0	0	0	0	0	0	0	0	0	17	0	0	0	0	0	0	0	0	0
ASV2466	0	17	0	0	0	0	0	0	0	0	0	0	0	0	0	0	0	0	0	0	0
ASV2468	0	17	0	0	0	0	0	0	0	0	0	0	0	0	0	0	0	0	0	0	0
ASV2470	0	0	0	0	0	0	0	0	0	17	0	0	0	0	0	0	0	0	0	0	0
ASV2481	0	0	0	0	0	0	0	0	0	0	0	0	0	0	0	0	15	0	2	0	0
ASV2485	17	0	0	0	0	0	0	0	0	0	0	0	0	0	0	0	0	0	0	0	0
ASV2487	17	0	0	0	0	0	0	0	0	0	0	0	0	0	0	0	0	0	0	0	0
ASV2488	4	0	8	0	0	0	0	5	0	0	0	0	0	0	0	0	0	0	0	0	0
ASV2491	17	0	0	0	0	0	0	0	0	0	0	0	0	0	0	0	0	0	0	0	0
ASV2495	17	0	0	0	0	0	0	0	0	0	0	0	0	0	0	0	0	0	0	0	0
ASV2496	17	0	0	0	0	0	0	0	0	0	0	0	0	0	0	0	0	0	0	0	0
ASV2498	0	0	0	0	0	0	0	16	0	0	0	0	0	0	0	0	0	0	0	0	0
ASV2500	0	0	0	0	0	16	0	0	0	0	0	0	0	0	0	0	0	0	0	0	0
ASV2501	0	0	0	0	16	0	0	0	0	0	0	0	0	0	0	0	0	0	0	0	0
ASV2502	0	0	0	7	0	9	0	0	0	0	0	0	0	0	0	0	0	0	0	0	0
ASV2504	0	0	0	13	0	3	0	0	0	0	0	0	0	0	0	0	0	0	0	0	0
ASV2505	0	0	0	16	0	0	0	0	0	0	0	0	0	0	0	0	0	0	0	0	0
ASV2506	0	0	16	0	0	0	0	0	0	0	0	0	0	0	0	0	0	0	0	0	0
ASV2507	0	0	16	0	0	0	0	0	0	0	0	0	0	0	0	0	0	0	0	0	0
ASV2508	0	0	0	0	16	0	0	0	0	0	0	0	0	0	0	0	0	0	0	0	0
ASV2510	0	0	16	0	0	0	0	0	0	0	0	0	0	0	0	0	0	0	0	0	0
ASV2514	0	0	16	0	0	0	0	0	0	0	0	0	0	0	0	0	0	0	0	0	0
ASV2516	0	0	16	0	0	0	0	0	0	0	0	0	0	0	0	0	0	0	0	0	0
ASV2518	0	16	0	0	0	0	0	0	0	0	0	0	0	0	0	0	0	0	0	0	0
ASV2520	0	8	0	0	2	0	0	6	0	0	0	0	0	0	0	0	0	0	0	0	0
ASV2527	0	0	0	0	0	0	0	0	0	0	0	0	0	0	0	16	0	0	0	0	0
ASV2530	0	0	0	0	0	0	0	0	0	0	0	16	0	0	0	0	0	0	0	0	0
ASV2532	0	0	0	0	0	0	0	0	0	0	0	16	0	0	0	0	0	0	0	0	0
ASV2546	0	0	0	0	0	0	0	0	16	0	0	0	0	0	0	0	0	0	0	0	0
ASV2548	0	0	0	0	0	0	0	0	0	16	0	0	0	0	0	0	0	0	0	0	0
ASV2550	0	0	0	0	0	0	0	0	0	0	0	0	0	0	0	0	0	0	0	16	0
ASV2554	0	0	0	0	0	0	0	0	0	0	16	0	0	0	0	0	0	0	0	0	0
ASV2575	0	0	0	0	0	0	0	0	0	16	0	0	0	0	0	0	0	0	0	0	0
ASV2577	0	0	0	0	0	0	0	0	0	0	0	0	0	0	0	0	0	0	16	0	0
ASV2579	0	0	0	0	0	0	0	0	0	16	0	0	0	0	0	0	0	0	0	0	0
ASV2581	0	0	0	0	0	0	0	0	0	16	0	0	0	0	0	0	0	0	0	0	0
ASV2582	0	0	0	0	0	0	0	0	0	16	0	0	0	0	0	0	0	0	0	0	0
ASV2586	16	0	0	0	0	0	0	0	0	0	0	0	0	0	0	0	0	0	0	0	0
ASV2587	16	0	0	0	0	0	0	0	0	0	0	0	0	0	0	0	0	0	0	0	0
ASV2588	16	0	0	0	0	0	0	0	0	0	0	0	0	0	0	0	0	0	0	0	0
ASV2590	0	0	0	0	0	0	0	0	0	0	0	0	0	0	0	0	0	0	16	0	0
ASV2600	0	0	0	0	0	0	0	0	0	0	0	0	0	0	0	0	0	16	0	0	0
ASV2601	0	0	0	0	0	0	0	15	0	0	0	0	0	0	0	0	0	0	0	0	0
ASV2602	0	0	0	0	0	0	15	0	0	0	0	0	0	0	0	0	0	0	0	0	0
ASV2605	0	0	0	0	0	0	15	0	0	0	0	0	0	0	0	0	0	0	0	0	0
ASV2607	0	0	0	0	0	0	0	15	0	0	0	0	0	0	0	0	0	0	0	0	0
ASV2612	0	0	0	0	0	0	15	0	0	0	0	0	0	0	0	0	0	0	0	0	0
ASV2613	0	5	0	0	0	0	0	10	0	0	0	0	0	0	0	0	0	0	0	0	0
ASV2615	0	0	0	0	15	0	0	0	0	0	0	0	0	0	0	0	0	0	0	0	0
ASV2616	0	0	0	5	0	10	0	0	0	0	0	0	0	0	0	0	0	0	0	0	0
ASV2620	0	15	0	0	0	0	0	0	0	0	0	0	0	0	0	0	0	0	0	0	0
ASV2621	0	15	0	0	0	0	0	0	0	0	0	0	0	0	0	0	0	0	0	0	0
ASV2622	0	15	0	0	0	0	0	0	0	0	0	0	0	0	0	0	0	0	0	0	0
ASV2624	0	15	0	0	0	0	0	0	0	0	0	0	0	0	0	0	0	0	0	0	0
ASV2627	0	0	0	0	0	0	0	0	15	0	0	0	0	0	0	0	0	0	0	0	0
ASV2628	0	0	0	0	0	0	0	0	15	0	0	0	0	0	0	0	0	0	0	0	0
ASV2629	0	0	0	0	0	0	0	0	15	0	0	0	0	0	0	0	0	0	0	0	0
ASV2630	0	15	0	0	0	0	0	0	0	0	0	0	0	0	0	0	0	0	0	0	0
ASV2631	0	0	0	0	0	0	0	0	0	0	0	0	0	0	0	15	0	0	0	0	0
ASV2635	0	0	0	0	0	0	0	0	0	0	0	0	0	15	0	0	0	0	0	0	0
ASV2640	0	0	0	0	0	0	0	0	0	0	0	0	0	0	0	0	0	0	0	0	15
ASV2641	0	0	0	0	0	0	0	0	0	0	0	0	0	0	0	0	0	0	0	0	15
ASV2643	0	0	0	0	0	0	0	0	15	0	0	0	0	0	0	0	0	0	0	0	0
ASV2646	0	0	0	0	0	0	0	0	15	0	0	0	0	0	0	0	0	0	0	0	0
ASV2649	0	0	0	0	0	0	0	0	15	0	0	0	0	0	0	0	0	0	0	0	0
ASV2650	0	0	0	0	0	0	0	0	15	0	0	0	0	0	0	0	0	0	0	0	0
ASV2652	0	0	0	0	0	0	0	0	15	0	0	0	0	0	0	0	0	0	0	0	0
ASV2657	0	0	0	0	0	0	0	0	0	0	0	0	0	0	0	0	0	0	0	15	0
ASV2659	0	0	0	0	0	0	0	0	0	0	15	0	0	0	0	0	0	0	0	0	0
ASV2666	0	0	0	0	0	0	0	0	0	15	0	0	0	0	0	0	0	0	0	0	0
ASV2668	0	0	0	0	0	0	0	0	0	0	15	0	0	0	0	0	0	0	0	0	0
ASV2678	0	0	0	0	0	0	0	0	0	0	15	0	0	0	0	0	0	0	0	0	0
ASV2686	0	0	0	0	0	0	0	0	0	15	0	0	0	0	0	0	0	0	0	0	0
ASV2688	0	0	0	0	0	2	0	0	0	13	0	0	0	0	0	0	0	0	0	0	0
ASV2689	15	0	0	0	0	0	0	0	0	0	0	0	0	0	0	0	0	0	0	0	0
ASV2691	15	0	0	0	0	0	0	0	0	0	0	0	0	0	0	0	0	0	0	0	0
ASV2692	15	0	0	0	0	0	0	0	0	0	0	0	0	0	0	0	0	0	0	0	0
ASV2696	15	0	0	0	0	0	0	0	0	0	0	0	0	0	0	0	0	0	0	0	0
ASV2697	0	0	0	0	0	0	0	0	0	0	0	0	0	0	0	0	0	15	0	0	0
ASV2698	0	0	0	0	0	0	0	0	0	0	0	6	0	0	9	0	0	0	0	0	0
ASV2699	0	0	0	0	0	0	0	0	0	0	0	0	0	0	0	0	15	0	0	0	0
ASV2704	0	0	0	0	0	0	0	0	0	0	0	0	0	0	15	0	0	0	0	0	0
ASV2705	0	0	0	0	0	0	0	0	0	0	0	0	0	0	0	0	15	0	0	0	0
ASV2711	0	0	0	0	0	0	0	14	0	0	0	0	0	0	0	0	0	0	0	0	0
ASV2712	0	0	0	0	0	0	0	14	0	0	0	0	0	0	0	0	0	0	0	0	0
ASV2713	0	0	0	0	0	0	0	14	0	0	0	0	0	0	0	0	0	0	0	0	0
ASV2714	0	0	0	0	0	0	0	14	0	0	0	0	0	0	0	0	0	0	0	0	0
ASV2715	0	0	0	0	0	0	0	14	0	0	0	0	0	0	0	0	0	0	0	0	0
ASV2717	0	0	0	0	0	0	14	0	0	0	0	0	0	0	0	0	0	0	0	0	0
ASV2719	0	0	0	0	0	0	14	0	0	0	0	0	0	0	0	0	0	0	0	0	0
ASV2720	0	0	14	0	0	0	0	0	0	0	0	0	0	0	0	0	0	0	0	0	0
ASV2723	0	0	0	0	14	0	0	0	0	0	0	0	0	0	0	0	0	0	0	0	0
ASV2727	0	0	14	0	0	0	0	0	0	0	0	0	0	0	0	0	0	0	0	0	0
ASV2728	0	0	5	0	0	0	0	0	9	0	0	0	0	0	0	0	0	0	0	0	0
ASV2732	0	0	0	0	0	0	0	0	14	0	0	0	0	0	0	0	0	0	0	0	0
ASV2736	0	0	0	0	0	0	0	0	14	0	0	0	0	0	0	0	0	0	0	0	0
ASV2742	0	0	0	0	0	0	0	0	0	0	0	14	0	0	0	0	0	0	0	0	0
ASV2743	0	0	0	0	0	0	0	0	0	0	0	14	0	0	0	0	0	0	0	0	0
ASV2755	0	0	0	0	0	0	0	0	14	0	0	0	0	0	0	0	0	0	0	0	0
ASV2757	0	0	0	0	0	0	0	0	14	0	0	0	0	0	0	0	0	0	0	0	0
ASV2758	0	0	0	0	0	0	0	0	14	0	0	0	0	0	0	0	0	0	0	0	0
ASV2762	0	0	14	0	0	0	0	0	0	0	0	0	0	0	0	0	0	0	0	0	0
ASV2764	0	14	0	0	0	0	0	0	0	0	0	0	0	0	0	0	0	0	0	0	0
ASV2766	0	0	0	0	0	0	0	0	0	0	0	0	14	0	0	0	0	0	0	0	0
ASV2771	0	0	0	0	0	0	0	0	0	0	0	0	0	0	0	0	0	0	0	14	0
ASV2779	0	0	0	0	0	0	0	0	0	0	14	0	0	0	0	0	0	0	0	0	0
ASV2794	14	0	0	0	0	0	0	0	0	0	0	0	0	0	0	0	0	0	0	0	0
ASV2798	0	14	0	0	0	0	0	0	0	0	0	0	0	0	0	0	0	0	0	0	0
ASV2800	0	14	0	0	0	0	0	0	0	0	0	0	0	0	0	0	0	0	0	0	0
ASV2802	0	0	0	0	0	0	0	0	0	14	0	0	0	0	0	0	0	0	0	0	0
ASV2803	0	0	0	0	0	0	0	0	0	14	0	0	0	0	0	0	0	0	0	0	0
ASV2804	0	0	0	0	0	0	0	0	0	14	0	0	0	0	0	0	0	0	0	0	0
ASV2805	0	0	0	0	0	0	0	0	0	14	0	0	0	0	0	0	0	0	0	0	0
ASV2807	0	14	0	0	0	0	0	0	0	0	0	0	0	0	0	0	0	0	0	0	0
ASV2813	14	0	0	0	0	0	0	0	0	0	0	0	0	0	0	0	0	0	0	0	0
ASV2817	14	0	0	0	0	0	0	0	0	0	0	0	0	0	0	0	0	0	0	0	0
ASV2818	6	0	8	0	0	0	0	0	0	0	0	0	0	0	0	0	0	0	0	0	0
ASV2819	0	0	0	0	0	0	13	0	0	0	0	0	0	0	0	0	0	0	0	0	0
ASV2822	0	0	0	0	0	0	13	0	0	0	0	0	0	0	0	0	0	0	0	0	0
ASV2823	0	0	0	0	0	0	13	0	0	0	0	0	0	0	0	0	0	0	0	0	0
ASV2825	0	0	0	0	0	0	0	13	0	0	0	0	0	0	0	0	0	0	0	0	0
ASV2826	0	0	0	0	0	0	0	13	0	0	0	0	0	0	0	0	0	0	0	0	0
ASV2827	0	0	0	0	0	0	0	13	0	0	0	0	0	0	0	0	0	0	0	0	0
ASV2828	0	0	0	0	0	0	0	13	0	0	0	0	0	0	0	0	0	0	0	0	0
ASV2829	0	0	0	0	0	0	0	13	0	0	0	0	0	0	0	0	0	0	0	0	0
ASV2830	0	0	0	0	0	0	0	13	0	0	0	0	0	0	0	0	0	0	0	0	0
ASV2831	0	0	0	0	13	0	0	0	0	0	0	0	0	0	0	0	0	0	0	0	0
ASV2835	0	0	0	0	13	0	0	0	0	0	0	0	0	0	0	0	0	0	0	0	0
ASV2840	0	0	13	0	0	0	0	0	0	0	0	0	0	0	0	0	0	0	0	0	0
ASV2841	0	0	10	0	0	3	0	0	0	0	0	0	0	0	0	0	0	0	0	0	0
ASV2842	0	0	13	0	0	0	0	0	0	0	0	0	0	0	0	0	0	0	0	0	0
ASV2846	0	0	0	0	0	0	0	13	0	0	0	0	0	0	0	0	0	0	0	0	0
ASV2847	0	0	0	0	0	0	0	13	0	0	0	0	0	0	0	0	0	0	0	0	0
ASV2850	0	0	0	0	0	0	0	0	13	0	0	0	0	0	0	0	0	0	0	0	0
ASV2854	0	0	0	0	0	0	0	0	0	0	0	0	0	13	0	0	0	0	0	0	0
ASV2860	0	0	0	0	0	0	0	0	13	0	0	0	0	0	0	0	0	0	0	0	0
ASV2864	0	0	0	0	0	0	0	0	13	0	0	0	0	0	0	0	0	0	0	0	0
ASV2874	0	0	0	0	0	0	0	0	13	0	0	0	0	0	0	0	0	0	0	0	0
ASV2875	0	0	0	0	0	0	0	0	13	0	0	0	0	0	0	0	0	0	0	0	0
ASV2876	0	0	0	0	0	0	0	0	13	0	0	0	0	0	0	0	0	0	0	0	0
ASV2879	0	0	13	0	0	0	0	0	0	0	0	0	0	0	0	0	0	0	0	0	0
ASV2880	0	10	0	0	0	3	0	0	0	0	0	0	0	0	0	0	0	0	0	0	0
ASV2889	0	0	0	0	0	0	0	0	0	0	13	0	0	0	0	0	0	0	0	0	0
ASV2893	0	0	0	0	0	0	0	0	0	0	13	0	0	0	0	0	0	0	0	0	0
ASV2908	0	13	0	0	0	0	0	0	0	0	0	0	0	0	0	0	0	0	0	0	0
ASV2910	0	0	0	0	0	0	0	0	0	0	0	0	0	0	13	0	0	0	0	0	0
ASV2912	0	0	0	0	0	0	0	0	0	0	0	0	0	0	13	0	0	0	0	0	0
ASV2913	13	0	0	0	0	0	0	0	0	0	0	0	0	0	0	0	0	0	0	0	0
ASV2914	0	0	0	0	0	0	0	0	0	13	0	0	0	0	0	0	0	0	0	0	0
ASV2915	0	0	0	0	0	0	0	0	0	13	0	0	0	0	0	0	0	0	0	0	0
ASV2917	0	0	0	0	0	0	0	0	0	13	0	0	0	0	0	0	0	0	0	0	0
ASV2919	0	0	0	0	0	0	0	0	0	13	0	0	0	0	0	0	0	0	0	0	0
ASV2920	0	0	0	0	0	2	0	0	0	11	0	0	0	0	0	0	0	0	0	0	0
ASV2921	0	0	0	0	0	0	0	0	0	13	0	0	0	0	0	0	0	0	0	0	0
ASV2922	7	0	6	0	0	0	0	0	0	0	0	0	0	0	0	0	0	0	0	0	0
ASV2923	13	0	0	0	0	0	0	0	0	0	0	0	0	0	0	0	0	0	0	0	0
ASV2924	13	0	0	0	0	0	0	0	0	0	0	0	0	0	0	0	0	0	0	0	0
ASV2925	13	0	0	0	0	0	0	0	0	0	0	0	0	0	0	0	0	0	0	0	0
ASV2926	13	0	0	0	0	0	0	0	0	0	0	0	0	0	0	0	0	0	0	0	0
ASV2927	0	0	0	0	0	0	0	0	0	13	0	0	0	0	0	0	0	0	0	0	0
ASV2928	13	0	0	0	0	0	0	0	0	0	0	0	0	0	0	0	0	0	0	0	0
ASV2933	0	0	0	0	0	0	0	0	0	0	0	0	0	0	0	0	0	13	0	0	0
ASV2935	0	0	0	0	0	0	0	0	0	0	0	0	0	0	0	0	13	0	0	0	0
ASV2936	0	0	0	0	0	0	0	0	0	0	0	0	0	0	0	0	0	0	13	0	0
ASV2938	13	0	0	0	0	0	0	0	0	0	0	0	0	0	0	0	0	0	0	0	0
ASV2942	0	0	0	0	0	0	0	0	12	0	0	0	0	0	0	0	0	0	0	0	0
ASV2946	0	0	0	0	0	0	0	0	12	0	0	0	0	0	0	0	0	0	0	0	0
ASV2947	0	0	0	0	0	0	0	0	12	0	0	0	0	0	0	0	0	0	0	0	0
ASV2949	0	0	0	0	0	0	0	0	12	0	0	0	0	0	0	0	0	0	0	0	0
ASV2950	0	0	0	0	0	0	0	0	12	0	0	0	0	0	0	0	0	0	0	0	0
ASV2951	0	0	0	0	0	0	0	0	12	0	0	0	0	0	0	0	0	0	0	0	0
ASV2953	0	0	0	0	0	0	0	0	12	0	0	0	0	0	0	0	0	0	0	0	0
ASV2956	0	0	0	0	12	0	0	0	0	0	0	0	0	0	0	0	0	0	0	0	0
ASV2958	0	0	0	0	0	0	0	12	0	0	0	0	0	0	0	0	0	0	0	0	0
ASV2959	0	0	0	0	0	0	0	12	0	0	0	0	0	0	0	0	0	0	0	0	0
ASV2961	0	0	0	0	0	0	12	0	0	0	0	0	0	0	0	0	0	0	0	0	0
ASV2964	0	0	0	0	0	0	12	0	0	0	0	0	0	0	0	0	0	0	0	0	0
ASV2965	0	0	0	0	0	0	12	0	0	0	0	0	0	0	0	0	0	0	0	0	0
ASV2972	0	0	0	0	0	0	0	0	12	0	0	0	0	0	0	0	0	0	0	0	0
ASV2973	0	0	0	0	0	0	0	0	0	0	0	0	0	12	0	0	0	0	0	0	0
ASV2975	0	0	0	0	0	0	0	0	0	0	0	0	0	0	0	0	0	0	0	0	12
ASV2983	0	0	0	0	0	0	0	0	0	0	0	0	0	12	0	0	0	0	0	0	0
ASV2989	0	0	0	0	0	0	0	0	0	0	0	0	0	0	0	0	0	0	0	0	12
ASV2991	0	0	0	0	0	0	0	0	12	0	0	0	0	0	0	0	0	0	0	0	0
ASV2999	0	0	0	0	0	0	0	0	12	0	0	0	0	0	0	0	0	0	0	0	0
ASV3004	0	0	0	0	0	0	0	0	12	0	0	0	0	0	0	0	0	0	0	0	0
ASV3017	0	0	0	0	0	0	0	0	0	0	0	0	0	0	0	0	0	0	0	12	0
ASV3020	0	0	0	0	0	0	0	0	0	0	12	0	0	0	0	0	0	0	0	0	0
ASV3043	12	0	0	0	0	0	0	0	0	0	0	0	0	0	0	0	0	0	0	0	0
ASV3045	0	12	0	0	0	0	0	0	0	0	0	0	0	0	0	0	0	0	0	0	0
ASV3046	0	12	0	0	0	0	0	0	0	0	0	0	0	0	0	0	0	0	0	0	0
ASV3047	0	12	0	0	0	0	0	0	0	0	0	0	0	0	0	0	0	0	0	0	0
ASV3048	0	12	0	0	0	0	0	0	0	0	0	0	0	0	0	0	0	0	0	0	0
ASV3050	0	12	0	0	0	0	0	0	0	0	0	0	0	0	0	0	0	0	0	0	0
ASV3051	0	12	0	0	0	0	0	0	0	0	0	0	0	0	0	0	0	0	0	0	0
ASV3054	0	0	0	0	0	0	0	0	0	12	0	0	0	0	0	0	0	0	0	0	0
ASV3056	0	0	5	0	0	0	0	4	0	3	0	0	0	0	0	0	0	0	0	0	0
ASV3058	0	0	12	0	0	0	0	0	0	0	0	0	0	0	0	0	0	0	0	0	0
ASV3060	12	0	0	0	0	0	0	0	0	0	0	0	0	0	0	0	0	0	0	0	0
ASV3063	0	0	0	0	0	0	0	0	0	0	0	0	0	0	0	5	7	0	0	0	0
ASV3064	0	0	0	0	0	0	0	0	0	0	0	0	0	0	0	0	12	0	0	0	0
ASV3065	0	0	0	0	0	0	0	0	0	0	0	0	0	0	0	0	0	0	12	0	0
ASV3067	0	0	0	0	0	0	0	0	0	0	0	0	0	0	0	0	12	0	0	0	0
ASV3071	12	0	0	0	0	0	0	0	0	0	0	0	0	0	0	0	0	0	0	0	0
ASV3073	12	0	0	0	0	0	0	0	0	0	0	0	0	0	0	0	0	0	0	0	0
ASV3074	0	0	0	0	0	11	0	0	0	0	0	0	0	0	0	0	0	0	0	0	0
ASV3081	0	0	0	0	0	11	0	0	0	0	0	0	0	0	0	0	0	0	0	0	0
ASV3083	0	0	0	0	0	0	0	11	0	0	0	0	0	0	0	0	0	0	0	0	0
ASV3084	0	0	0	0	0	0	0	11	0	0	0	0	0	0	0	0	0	0	0	0	0
ASV3086	0	0	0	11	0	0	0	0	0	0	0	0	0	0	0	0	0	0	0	0	0
ASV3087	0	0	0	0	0	0	0	11	0	0	0	0	0	0	0	0	0	0	0	0	0
ASV3088	0	0	11	0	0	0	0	0	0	0	0	0	0	0	0	0	0	0	0	0	0
ASV3090	0	0	3	0	0	0	0	8	0	0	0	0	0	0	0	0	0	0	0	0	0
ASV3091	0	0	11	0	0	0	0	0	0	0	0	0	0	0	0	0	0	0	0	0	0
ASV3092	0	0	5	0	0	0	0	6	0	0	0	0	0	0	0	0	0	0	0	0	0
ASV3093	0	0	11	0	0	0	0	0	0	0	0	0	0	0	0	0	0	0	0	0	0
ASV3094	0	0	11	0	0	0	0	0	0	0	0	0	0	0	0	0	0	0	0	0	0
ASV3097	0	0	11	0	0	0	0	0	0	0	0	0	0	0	0	0	0	0	0	0	0
ASV3101	0	11	0	0	0	0	0	0	0	0	0	0	0	0	0	0	0	0	0	0	0
ASV3103	0	0	0	0	0	0	0	0	11	0	0	0	0	0	0	0	0	0	0	0	0
ASV3104	0	0	0	0	0	0	0	11	0	0	0	0	0	0	0	0	0	0	0	0	0
ASV3106	0	0	0	0	0	0	0	0	11	0	0	0	0	0	0	0	0	0	0	0	0
ASV3108	0	0	0	0	0	0	0	0	0	0	0	0	0	0	0	11	0	0	0	0	0
ASV3117	0	0	0	0	0	0	0	0	11	0	0	0	0	0	0	0	0	0	0	0	0
ASV3119	0	0	0	0	0	0	0	0	11	0	0	0	0	0	0	0	0	0	0	0	0
ASV3120	0	0	0	0	0	0	0	0	11	0	0	0	0	0	0	0	0	0	0	0	0
ASV3121	0	0	0	0	0	0	0	0	11	0	0	0	0	0	0	0	0	0	0	0	0
ASV3123	0	0	0	0	0	0	0	0	11	0	0	0	0	0	0	0	0	0	0	0	0
ASV3126	0	0	0	0	0	0	0	0	11	0	0	0	0	0	0	0	0	0	0	0	0
ASV3135	0	0	0	0	0	0	0	0	11	0	0	0	0	0	0	0	0	0	0	0	0
ASV3139	0	0	0	0	0	0	0	0	0	11	0	0	0	0	0	0	0	0	0	0	0
ASV3140	0	0	0	0	0	0	0	0	0	0	0	0	0	0	0	0	0	0	0	11	0
ASV3169	0	0	0	0	0	0	0	0	0	11	0	0	0	0	0	0	0	0	0	0	0
ASV3173	11	0	0	0	0	0	0	0	0	0	0	0	0	0	0	0	0	0	0	0	0
ASV3175	0	0	0	0	0	0	0	0	0	11	0	0	0	0	0	0	0	0	0	0	0
ASV3178	0	0	0	0	0	0	0	0	0	11	0	0	0	0	0	0	0	0	0	0	0
ASV3179	0	0	0	0	0	0	0	0	0	11	0	0	0	0	0	0	0	0	0	0	0
ASV3181	5	0	6	0	0	0	0	0	0	0	0	0	0	0	0	0	0	0	0	0	0
ASV3182	11	0	0	0	0	0	0	0	0	0	0	0	0	0	0	0	0	0	0	0	0
ASV3185	11	0	0	0	0	0	0	0	0	0	0	0	0	0	0	0	0	0	0	0	0
ASV3190	0	0	0	0	0	0	0	0	0	0	0	0	11	0	0	0	0	0	0	0	0
ASV3196	0	0	0	0	0	0	0	0	0	0	0	0	11	0	0	0	0	0	0	0	0
ASV3197	0	0	0	0	0	0	0	0	0	0	0	0	11	0	0	0	0	0	0	0	0
ASV3198	0	0	0	0	0	0	0	0	0	0	0	0	0	0	11	0	0	0	0	0	0
ASV3201	0	0	0	0	0	0	0	0	0	0	0	0	0	0	0	0	11	0	0	0	0
ASV3202	0	0	0	0	0	0	0	0	0	0	0	0	0	0	0	0	11	0	0	0	0
ASV3203	0	0	10	0	0	0	0	0	0	0	0	0	0	0	0	0	0	0	0	0	0
ASV3204	0	0	0	0	0	10	0	0	0	0	0	0	0	0	0	0	0	0	0	0	0
ASV3205	0	0	0	10	0	0	0	0	0	0	0	0	0	0	0	0	0	0	0	0	0
ASV3206	0	0	0	10	0	0	0	0	0	0	0	0	0	0	0	0	0	0	0	0	0
ASV3212	0	0	0	0	0	10	0	0	0	0	0	0	0	0	0	0	0	0	0	0	0
ASV3213	0	0	0	0	0	0	0	10	0	0	0	0	0	0	0	0	0	0	0	0	0
ASV3217	0	0	0	0	0	0	0	10	0	0	0	0	0	0	0	0	0	0	0	0	0
ASV3218	0	0	0	0	0	0	0	10	0	0	0	0	0	0	0	0	0	0	0	0	0
ASV3219	0	0	0	0	0	0	0	10	0	0	0	0	0	0	0	0	0	0	0	0	0
ASV3221	0	0	10	0	0	0	0	0	0	0	0	0	0	0	0	0	0	0	0	0	0
ASV3222	0	0	0	0	0	0	0	10	0	0	0	0	0	0	0	0	0	0	0	0	0
ASV3223	0	0	10	0	0	0	0	0	0	0	0	0	0	0	0	0	0	0	0	0	0
ASV3224	0	10	0	0	0	0	0	0	0	0	0	0	0	0	0	0	0	0	0	0	0
ASV3225	0	0	10	0	0	0	0	0	0	0	0	0	0	0	0	0	0	0	0	0	0
ASV3227	0	0	0	0	0	0	0	10	0	0	0	0	0	0	0	0	0	0	0	0	0
ASV3230	0	10	0	0	0	0	0	0	0	0	0	0	0	0	0	0	0	0	0	0	0
ASV3233	0	0	10	0	0	0	0	0	0	0	0	0	0	0	0	0	0	0	0	0	0
ASV3235	0	0	10	0	0	0	0	0	0	0	0	0	0	0	0	0	0	0	0	0	0
ASV3236	0	0	10	0	0	0	0	0	0	0	0	0	0	0	0	0	0	0	0	0	0
ASV3237	0	0	10	0	0	0	0	0	0	0	0	0	0	0	0	0	0	0	0	0	0
ASV3240	0	0	5	5	0	0	0	0	0	0	0	0	0	0	0	0	0	0	0	0	0
ASV3241	0	0	10	0	0	0	0	0	0	0	0	0	0	0	0	0	0	0	0	0	0
ASV3242	0	0	10	0	0	0	0	0	0	0	0	0	0	0	0	0	0	0	0	0	0
ASV3243	0	0	10	0	0	0	0	0	0	0	0	0	0	0	0	0	0	0	0	0	0
ASV3244	0	0	10	0	0	0	0	0	0	0	0	0	0	0	0	0	0	0	0	0	0
ASV3260	0	0	0	0	0	0	0	0	0	0	0	0	0	10	0	0	0	0	0	0	0
ASV3266	0	0	0	0	0	0	0	0	0	0	0	0	0	0	0	10	0	0	0	0	0
ASV3269	0	0	0	0	0	0	0	0	10	0	0	0	0	0	0	0	0	0	0	0	0
ASV3275	0	0	0	0	0	0	0	0	10	0	0	0	0	0	0	0	0	0	0	0	0
ASV3278	0	0	0	0	0	0	0	0	10	0	0	0	0	0	0	0	0	0	0	0	0
ASV3283	0	0	0	0	0	0	0	0	10	0	0	0	0	0	0	0	0	0	0	0	0
ASV3284	0	0	0	0	0	0	0	0	10	0	0	0	0	0	0	0	0	0	0	0	0
ASV3288	0	0	0	0	0	0	0	0	10	0	0	0	0	0	0	0	0	0	0	0	0
ASV3289	0	0	0	0	0	0	0	0	10	0	0	0	0	0	0	0	0	0	0	0	0
ASV3301	0	0	0	0	0	0	0	0	0	0	10	0	0	0	0	0	0	0	0	0	0
ASV3309	0	0	0	0	0	0	0	0	0	0	10	0	0	0	0	0	0	0	0	0	0
ASV3315	0	0	0	0	0	0	0	0	0	0	0	0	0	0	0	0	0	0	0	10	0
ASV3333	0	0	0	0	0	0	0	0	0	0	10	0	0	0	0	0	0	0	0	0	0
ASV3334	0	0	0	0	0	0	0	0	0	0	10	0	0	0	0	0	0	0	0	0	0
ASV3336	0	0	0	0	0	0	0	0	0	0	0	0	0	0	0	0	0	0	0	10	0
ASV3338	0	0	0	0	0	0	0	0	0	0	0	0	0	0	0	0	0	0	0	10	0
ASV3340	10	0	0	0	0	0	0	0	0	0	0	0	0	0	0	0	0	0	0	0	0
ASV3341	10	0	0	0	0	0	0	0	0	0	0	0	0	0	0	0	0	0	0	0	0
ASV3344	0	0	0	0	0	0	0	0	0	10	0	0	0	0	0	0	0	0	0	0	0
ASV3345	0	0	0	0	0	0	0	0	0	10	0	0	0	0	0	0	0	0	0	0	0
ASV3346	0	0	0	0	0	0	0	0	0	10	0	0	0	0	0	0	0	0	0	0	0
ASV3347	0	0	0	0	0	0	0	0	0	10	0	0	0	0	0	0	0	0	0	0	0
ASV3348	0	0	0	0	0	0	0	0	0	10	0	0	0	0	0	0	0	0	0	0	0
ASV3350	0	0	0	0	0	0	0	0	0	10	0	0	0	0	0	0	0	0	0	0	0
ASV3351	0	0	0	0	0	0	0	0	0	10	0	0	0	0	0	0	0	0	0	0	0
ASV3352	0	0	0	0	0	0	0	0	8	2	0	0	0	0	0	0	0	0	0	0	0
ASV3353	0	0	0	0	0	0	0	0	0	10	0	0	0	0	0	0	0	0	0	0	0
ASV3357	0	0	0	0	0	0	0	0	0	0	0	0	0	0	0	0	0	0	0	10	0
ASV3360	10	0	0	0	0	0	0	0	0	0	0	0	0	0	0	0	0	0	0	0	0
ASV3365	0	0	0	0	0	0	0	0	0	0	0	0	10	0	0	0	0	0	0	0	0
ASV3366	0	0	0	0	0	0	0	0	0	0	0	0	0	0	10	0	0	0	0	0	0
ASV3370	0	0	0	0	0	0	0	0	0	0	0	0	0	0	0	0	0	0	10	0	0
ASV3372	0	0	0	0	0	0	0	0	0	0	0	0	0	0	0	0	10	0	0	0	0
ASV3373	0	0	0	0	0	0	0	0	0	0	0	0	0	0	0	0	0	0	10	0	0
ASV3376	0	0	0	0	0	0	0	0	0	0	0	0	0	0	0	0	0	0	10	0	0
ASV3379	0	0	0	0	0	0	0	0	0	0	0	0	0	0	0	0	10	0	0	0	0
ASV3380	0	0	0	0	9	0	0	0	0	0	0	0	0	0	0	0	0	0	0	0	0
ASV3381	0	0	0	9	0	0	0	0	0	0	0	0	0	0	0	0	0	0	0	0	0
ASV3382	0	0	0	9	0	0	0	0	0	0	0	0	0	0	0	0	0	0	0	0	0
ASV3384	0	0	0	0	9	0	0	0	0	0	0	0	0	0	0	0	0	0	0	0	0
ASV3386	0	0	0	0	9	0	0	0	0	0	0	0	0	0	0	0	0	0	0	0	0
ASV3387	0	0	0	9	0	0	0	0	0	0	0	0	0	0	0	0	0	0	0	0	0
ASV3388	0	0	0	0	0	0	0	9	0	0	0	0	0	0	0	0	0	0	0	0	0
ASV3390	0	0	0	0	0	9	0	0	0	0	0	0	0	0	0	0	0	0	0	0	0
ASV3391	0	0	0	0	0	0	0	9	0	0	0	0	0	0	0	0	0	0	0	0	0
ASV3395	0	0	0	0	0	0	0	9	0	0	0	0	0	0	0	0	0	0	0	0	0
ASV3396	0	0	0	0	0	0	0	9	0	0	0	0	0	0	0	0	0	0	0	0	0
ASV3397	0	0	0	0	0	0	0	9	0	0	0	0	0	0	0	0	0	0	0	0	0
ASV3398	0	0	0	9	0	0	0	0	0	0	0	0	0	0	0	0	0	0	0	0	0
ASV3399	0	0	9	0	0	0	0	0	0	0	0	0	0	0	0	0	0	0	0	0	0
ASV3401	0	0	9	0	0	0	0	0	0	0	0	0	0	0	0	0	0	0	0	0	0
ASV3403	0	0	0	0	0	0	0	9	0	0	0	0	0	0	0	0	0	0	0	0	0
ASV3406	0	9	0	0	0	0	0	0	0	0	0	0	0	0	0	0	0	0	0	0	0
ASV3407	0	9	0	0	0	0	0	0	0	0	0	0	0	0	0	0	0	0	0	0	0
ASV3414	0	0	9	0	0	0	0	0	0	0	0	0	0	0	0	0	0	0	0	0	0
ASV3416	0	0	9	0	0	0	0	0	0	0	0	0	0	0	0	0	0	0	0	0	0
ASV3418	0	0	9	0	0	0	0	0	0	0	0	0	0	0	0	0	0	0	0	0	0
ASV3419	0	0	0	0	0	0	0	9	0	0	0	0	0	0	0	0	0	0	0	0	0
ASV3422	0	0	0	0	0	0	0	9	0	0	0	0	0	0	0	0	0	0	0	0	0
ASV3426	0	0	0	0	0	0	0	0	9	0	0	0	0	0	0	0	0	0	0	0	0
ASV3432	0	0	0	0	0	0	0	0	0	0	0	9	0	0	0	0	0	0	0	0	0
ASV3438	0	0	0	0	0	0	0	0	0	0	0	0	0	0	0	9	0	0	0	0	0
ASV3439	0	0	0	0	0	0	0	0	0	9	0	0	0	0	0	0	0	0	0	0	0
ASV3441	0	0	0	0	0	0	0	0	9	0	0	0	0	0	0	0	0	0	0	0	0
ASV3442	0	0	0	0	0	0	0	0	9	0	0	0	0	0	0	0	0	0	0	0	0
ASV3443	0	0	0	0	0	0	0	0	9	0	0	0	0	0	0	0	0	0	0	0	0
ASV3452	0	0	0	0	0	0	0	0	9	0	0	0	0	0	0	0	0	0	0	0	0
ASV3453	0	0	0	0	0	0	0	0	9	0	0	0	0	0	0	0	0	0	0	0	0
ASV3459	0	0	0	0	0	0	0	0	9	0	0	0	0	0	0	0	0	0	0	0	0
ASV3460	0	0	5	0	0	0	0	0	0	4	0	0	0	0	0	0	0	0	0	0	0
ASV3462	0	0	0	0	0	0	0	0	0	9	0	0	0	0	0	0	0	0	0	0	0
ASV3465	0	0	0	0	0	0	0	0	0	0	9	0	0	0	0	0	0	0	0	0	0
ASV3468	0	0	0	0	0	0	0	0	0	0	9	0	0	0	0	0	0	0	0	0	0
ASV3469	0	0	0	0	0	0	0	0	0	0	9	0	0	0	0	0	0	0	0	0	0
ASV3473	0	0	0	0	0	0	0	0	0	0	9	0	0	0	0	0	0	0	0	0	0
ASV3480	0	0	0	0	0	0	0	0	0	0	0	0	0	0	0	0	0	0	0	9	0
ASV3485	0	0	0	0	0	0	0	0	0	9	0	0	0	0	0	0	0	0	0	0	0
ASV3490	0	0	0	0	0	0	0	0	0	0	9	0	0	0	0	0	0	0	0	0	0
ASV3502	0	0	0	0	0	0	0	0	0	0	0	0	0	0	0	0	0	0	0	9	0
ASV3505	0	0	0	0	0	0	0	0	0	0	0	0	0	0	0	0	0	9	0	0	0
ASV3513	9	0	0	0	0	0	0	0	0	0	0	0	0	0	0	0	0	0	0	0	0
ASV3516	9	0	0	0	0	0	0	0	0	0	0	0	0	0	0	0	0	0	0	0	0
ASV3517	0	0	0	0	0	0	0	0	0	9	0	0	0	0	0	0	0	0	0	0	0
ASV3518	0	0	0	0	0	0	0	0	0	9	0	0	0	0	0	0	0	0	0	0	0
ASV3519	0	0	0	0	0	0	0	0	0	9	0	0	0	0	0	0	0	0	0	0	0
ASV3521	0	0	0	0	0	0	0	0	0	0	0	0	0	0	0	0	0	0	0	9	0
ASV3522	0	0	0	0	0	0	0	0	0	9	0	0	0	0	0	0	0	0	0	0	0
ASV3525	0	0	0	0	0	0	0	0	0	0	0	0	0	0	0	6	3	0	0	0	0
ASV3538	0	0	0	0	0	0	0	0	0	0	0	0	0	0	0	0	9	0	0	0	0
ASV3549	0	0	0	3	0	0	0	0	0	0	0	0	0	5	0	0	0	0	0	0	0
ASV3553	0	0	8	0	0	0	0	0	0	0	0	0	0	0	0	0	0	0	0	0	0
ASV3554	0	0	8	0	0	0	0	0	0	0	0	0	0	0	0	0	0	0	0	0	0
ASV3562	0	0	0	0	0	0	8	0	0	0	0	0	0	0	0	0	0	0	0	0	0
ASV3563	0	0	0	0	0	0	8	0	0	0	0	0	0	0	0	0	0	0	0	0	0
ASV3564	0	0	0	0	0	0	0	8	0	0	0	0	0	0	0	0	0	0	0	0	0
ASV3567	0	0	0	0	0	0	0	8	0	0	0	0	0	0	0	0	0	0	0	0	0
ASV3568	0	0	0	0	0	0	0	8	0	0	0	0	0	0	0	0	0	0	0	0	0
ASV3569	0	0	6	2	0	0	0	0	0	0	0	0	0	0	0	0	0	0	0	0	0
ASV3571	0	0	8	0	0	0	0	0	0	0	0	0	0	0	0	0	0	0	0	0	0
ASV3573	0	0	8	0	0	0	0	0	0	0	0	0	0	0	0	0	0	0	0	0	0
ASV3574	0	0	8	0	0	0	0	0	0	0	0	0	0	0	0	0	0	0	0	0	0
ASV3575	0	0	0	0	0	0	0	8	0	0	0	0	0	0	0	0	0	0	0	0	0
ASV3577	0	8	0	0	0	0	0	0	0	0	0	0	0	0	0	0	0	0	0	0	0
ASV3579	0	8	0	0	0	0	0	0	0	0	0	0	0	0	0	0	0	0	0	0	0
ASV3580	0	8	0	0	0	0	0	0	0	0	0	0	0	0	0	0	0	0	0	0	0
ASV3583	0	8	0	0	0	0	0	0	0	0	0	0	0	0	0	0	0	0	0	0	0
ASV3584	0	8	0	0	0	0	0	0	0	0	0	0	0	0	0	0	0	0	0	0	0
ASV3585	0	2	6	0	0	0	0	0	0	0	0	0	0	0	0	0	0	0	0	0	0
ASV3591	0	0	8	0	0	0	0	0	0	0	0	0	0	0	0	0	0	0	0	0	0
ASV3596	0	0	8	0	0	0	0	0	0	0	0	0	0	0	0	0	0	0	0	0	0
ASV3597	0	0	8	0	0	0	0	0	0	0	0	0	0	0	0	0	0	0	0	0	0
ASV3600	0	0	8	0	0	0	0	0	0	0	0	0	0	0	0	0	0	0	0	0	0
ASV3606	0	0	0	0	0	0	0	0	8	0	0	0	0	0	0	0	0	0	0	0	0
ASV3607	0	0	0	0	0	0	0	0	8	0	0	0	0	0	0	0	0	0	0	0	0
ASV3614	0	0	0	0	0	0	0	0	0	0	0	0	0	0	0	0	0	0	0	0	8
ASV3620	0	0	0	0	0	0	0	0	0	0	0	8	0	0	0	0	0	0	0	0	0
ASV3627	0	0	0	0	0	0	0	0	0	0	0	0	0	0	0	8	0	0	0	0	0
ASV3628	0	0	0	0	0	0	0	0	0	0	0	0	0	0	0	8	0	0	0	0	0
ASV3635	0	0	0	0	0	0	0	8	0	0	0	0	0	0	0	0	0	0	0	0	0
ASV3638	0	0	0	0	0	0	0	0	8	0	0	0	0	0	0	0	0	0	0	0	0
ASV3639	0	0	0	0	0	0	0	0	8	0	0	0	0	0	0	0	0	0	0	0	0
ASV3648	0	0	0	0	0	0	0	0	8	0	0	0	0	0	0	0	0	0	0	0	0
ASV3663	0	0	0	0	0	0	0	0	8	0	0	0	0	0	0	0	0	0	0	0	0
ASV3664	0	8	0	0	0	0	0	0	0	0	0	0	0	0	0	0	0	0	0	0	0
ASV3666	0	8	0	0	0	0	0	0	0	0	0	0	0	0	0	0	0	0	0	0	0
ASV3672	0	0	0	0	0	0	0	0	0	0	8	0	0	0	0	0	0	0	0	0	0
ASV3675	0	0	0	0	0	0	0	0	0	0	8	0	0	0	0	0	0	0	0	0	0
ASV3689	0	0	0	0	0	0	0	0	0	0	8	0	0	0	0	0	0	0	0	0	0
ASV3691	0	0	0	0	0	0	0	0	0	0	8	0	0	0	0	0	0	0	0	0	0
ASV3694	0	0	0	0	0	0	0	0	0	0	8	0	0	0	0	0	0	0	0	0	0
ASV3695	0	0	0	0	0	0	0	0	0	0	8	0	0	0	0	0	0	0	0	0	0
ASV3699	0	0	0	0	0	0	0	0	0	0	8	0	0	0	0	0	0	0	0	0	0
ASV3729	0	0	0	0	0	0	0	0	0	0	0	0	0	0	0	0	0	0	0	8	0
ASV3741	8	0	0	0	0	0	0	0	0	0	0	0	0	0	0	0	0	0	0	0	0
ASV3742	8	0	0	0	0	0	0	0	0	0	0	0	0	0	0	0	0	0	0	0	0
ASV3744	0	0	0	0	0	0	0	0	0	8	0	0	0	0	0	0	0	0	0	0	0
ASV3748	0	0	0	0	0	0	0	0	0	8	0	0	0	0	0	0	0	0	0	0	0
ASV3749	0	0	0	0	0	0	0	0	0	8	0	0	0	0	0	0	0	0	0	0	0
ASV3750	0	0	0	0	0	0	0	0	0	8	0	0	0	0	0	0	0	0	0	0	0
ASV3753	0	0	0	0	0	0	0	0	0	8	0	0	0	0	0	0	0	0	0	0	0
ASV3754	0	0	0	0	0	0	0	0	0	8	0	0	0	0	0	0	0	0	0	0	0
ASV3757	0	8	0	0	0	0	0	0	0	0	0	0	0	0	0	0	0	0	0	0	0
ASV3777	0	0	0	0	0	0	0	0	0	0	0	0	0	0	0	0	0	0	8	0	0
ASV3780	0	0	0	0	0	0	0	0	0	0	0	0	0	0	8	0	0	0	0	0	0
ASV3785	0	0	0	0	0	0	0	0	0	0	0	0	0	0	0	0	0	8	0	0	0
ASV3790	0	0	0	0	0	0	0	7	0	0	0	0	0	0	0	0	0	0	0	0	0
ASV3793	0	0	0	0	0	0	0	7	0	0	0	0	0	0	0	0	0	0	0	0	0
ASV3794	0	0	0	0	0	0	7	0	0	0	0	0	0	0	0	0	0	0	0	0	0
ASV3795	0	0	0	0	0	0	7	0	0	0	0	0	0	0	0	0	0	0	0	0	0
ASV3797	0	0	0	0	0	0	7	0	0	0	0	0	0	0	0	0	0	0	0	0	0
ASV3800	0	0	0	0	0	7	0	0	0	0	0	0	0	0	0	0	0	0	0	0	0
ASV3801	0	0	0	0	0	7	0	0	0	0	0	0	0	0	0	0	0	0	0	0	0
ASV3802	0	0	0	0	0	0	0	7	0	0	0	0	0	0	0	0	0	0	0	0	0
ASV3805	0	0	0	0	0	0	0	0	7	0	0	0	0	0	0	0	0	0	0	0	0
ASV3806	0	0	0	0	0	0	0	7	0	0	0	0	0	0	0	0	0	0	0	0	0
ASV3807	0	0	0	0	0	0	0	7	0	0	0	0	0	0	0	0	0	0	0	0	0
ASV3810	0	0	0	0	0	0	0	7	0	0	0	0	0	0	0	0	0	0	0	0	0
ASV3811	0	0	0	0	0	0	0	7	0	0	0	0	0	0	0	0	0	0	0	0	0
ASV3818	0	0	0	0	0	0	0	0	7	0	0	0	0	0	0	0	0	0	0	0	0
ASV3823	0	0	7	0	0	0	0	0	0	0	0	0	0	0	0	0	0	0	0	0	0
ASV3825	0	7	0	0	0	0	0	0	0	0	0	0	0	0	0	0	0	0	0	0	0
ASV3826	0	7	0	0	0	0	0	0	0	0	0	0	0	0	0	0	0	0	0	0	0
ASV3827	0	7	0	0	0	0	0	0	0	0	0	0	0	0	0	0	0	0	0	0	0
ASV3833	0	0	7	0	0	0	0	0	0	0	0	0	0	0	0	0	0	0	0	0	0
ASV3839	0	0	0	7	0	0	0	0	0	0	0	0	0	0	0	0	0	0	0	0	0
ASV3842	0	0	7	0	0	0	0	0	0	0	0	0	0	0	0	0	0	0	0	0	0
ASV3844	0	0	7	0	0	0	0	0	0	0	0	0	0	0	0	0	0	0	0	0	0
ASV3845	0	0	7	0	0	0	0	0	0	0	0	0	0	0	0	0	0	0	0	0	0
ASV3846	0	0	7	0	0	0	0	0	0	0	0	0	0	0	0	0	0	0	0	0	0
ASV3850	0	0	0	7	0	0	0	0	0	0	0	0	0	0	0	0	0	0	0	0	0
ASV3851	0	0	0	7	0	0	0	0	0	0	0	0	0	0	0	0	0	0	0	0	0
ASV3852	0	0	0	7	0	0	0	0	0	0	0	0	0	0	0	0	0	0	0	0	0
ASV3853	0	0	0	7	0	0	0	0	0	0	0	0	0	0	0	0	0	0	0	0	0
ASV3855	0	0	0	0	0	0	0	0	0	0	0	0	0	0	0	7	0	0	0	0	0
ASV3871	0	0	0	0	0	0	0	0	0	0	0	7	0	0	0	0	0	0	0	0	0
ASV3881	0	0	0	0	0	0	0	0	0	0	0	0	0	0	0	7	0	0	0	0	0
ASV3885	0	0	0	0	0	0	0	0	0	0	0	0	0	0	0	7	0	0	0	0	0
ASV3887	0	7	0	0	0	0	0	0	0	0	0	0	0	0	0	0	0	0	0	0	0
ASV3888	0	0	0	0	0	0	0	0	7	0	0	0	0	0	0	0	0	0	0	0	0
ASV3895	0	0	0	0	0	0	0	0	7	0	0	0	0	0	0	0	0	0	0	0	0
ASV3898	0	0	0	0	0	0	0	0	7	0	0	0	0	0	0	0	0	0	0	0	0
ASV3900	0	0	0	0	0	0	0	0	7	0	0	0	0	0	0	0	0	0	0	0	0
ASV3901	0	0	0	0	0	0	0	0	7	0	0	0	0	0	0	0	0	0	0	0	0
ASV3906	0	0	0	0	0	0	0	0	7	0	0	0	0	0	0	0	0	0	0	0	0
ASV3908	0	0	0	0	0	0	0	0	7	0	0	0	0	0	0	0	0	0	0	0	0
ASV3909	0	0	0	0	0	0	0	0	7	0	0	0	0	0	0	0	0	0	0	0	0
ASV3910	0	0	0	0	0	0	0	0	7	0	0	0	0	0	0	0	0	0	0	0	0
ASV3911	0	0	0	0	0	0	0	0	7	0	0	0	0	0	0	0	0	0	0	0	0
ASV3912	0	0	0	0	0	0	0	0	7	0	0	0	0	0	0	0	0	0	0	0	0
ASV3915	0	0	0	0	0	0	0	0	7	0	0	0	0	0	0	0	0	0	0	0	0
ASV3916	0	0	0	0	0	0	0	0	7	0	0	0	0	0	0	0	0	0	0	0	0
ASV3919	0	0	0	0	0	0	0	0	7	0	0	0	0	0	0	0	0	0	0	0	0
ASV3920	0	0	0	0	0	0	0	0	7	0	0	0	0	0	0	0	0	0	0	0	0
ASV3922	0	0	0	0	0	0	0	0	0	0	7	0	0	0	0	0	0	0	0	0	0
ASV3928	0	0	0	0	0	0	0	0	0	0	7	0	0	0	0	0	0	0	0	0	0
ASV3945	0	0	0	0	0	0	0	0	0	0	7	0	0	0	0	0	0	0	0	0	0
ASV3954	0	0	0	0	0	0	0	0	0	0	0	0	0	0	0	3	0	0	0	4	0
ASV3997	7	0	0	0	0	0	0	0	0	0	0	0	0	0	0	0	0	0	0	0	0
ASV3999	7	0	0	0	0	0	0	0	0	0	0	0	0	0	0	0	0	0	0	0	0
ASV4006	0	0	0	0	0	0	0	0	0	7	0	0	0	0	0	0	0	0	0	0	0
ASV4010	0	0	0	0	0	0	0	0	0	7	0	0	0	0	0	0	0	0	0	0	0
ASV4012	0	0	0	0	0	0	0	0	0	7	0	0	0	0	0	0	0	0	0	0	0
ASV4015	0	0	0	0	0	0	0	4	0	3	0	0	0	0	0	0	0	0	0	0	0
ASV4016	0	0	0	0	0	0	0	0	0	7	0	0	0	0	0	0	0	0	0	0	0
ASV4017	0	0	0	0	0	0	0	0	0	7	0	0	0	0	0	0	0	0	0	0	0
ASV4021	0	7	0	0	0	0	0	0	0	0	0	0	0	0	0	0	0	0	0	0	0
ASV4022	7	0	0	0	0	0	0	0	0	0	0	0	0	0	0	0	0	0	0	0	0
ASV4028	0	0	0	0	0	0	0	0	0	0	0	0	7	0	0	0	0	0	0	0	0
ASV4030	0	0	0	0	0	0	0	0	0	0	0	0	7	0	0	0	0	0	0	0	0
ASV4031	0	0	0	0	0	0	0	0	0	0	0	0	7	0	0	0	0	0	0	0	0
ASV4035	0	0	0	0	0	0	0	0	0	0	0	0	0	0	7	0	0	0	0	0	0
ASV4036	0	0	0	0	0	0	0	0	0	0	0	0	0	0	0	0	7	0	0	0	0
ASV4038	0	0	0	0	0	0	0	0	0	0	0	0	0	0	0	0	7	0	0	0	0
ASV4039	0	0	0	0	0	0	0	0	0	0	0	0	0	0	0	0	7	0	0	0	0
ASV4041	7	0	0	0	0	0	0	0	0	0	0	0	0	0	0	0	0	0	0	0	0
ASV4042	0	0	0	0	0	0	0	0	0	0	0	0	0	0	0	0	0	0	7	0	0
ASV4044	0	0	0	0	0	0	0	0	0	0	0	0	0	0	0	0	0	7	0	0	0
ASV4045	7	0	0	0	0	0	0	0	0	0	0	0	0	0	0	0	0	0	0	0	0
ASV4047	7	0	0	0	0	0	0	0	0	0	0	0	0	0	0	0	0	0	0	0	0
ASV4050	0	0	0	0	0	0	0	0	0	0	0	0	0	0	0	0	0	0	7	0	0
ASV4054	0	0	0	0	0	0	0	0	0	0	0	0	0	0	0	0	0	7	0	0	0
ASV4055	0	0	0	0	0	6	0	0	0	0	0	0	0	0	0	0	0	0	0	0	0
ASV4056	0	0	0	0	6	0	0	0	0	0	0	0	0	0	0	0	0	0	0	0	0
ASV4058	0	0	0	0	6	0	0	0	0	0	0	0	0	0	0	0	0	0	0	0	0
ASV4062	0	0	0	6	0	0	0	0	0	0	0	0	0	0	0	0	0	0	0	0	0
ASV4063	0	0	0	6	0	0	0	0	0	0	0	0	0	0	0	0	0	0	0	0	0
ASV4067	0	0	0	6	0	0	0	0	0	0	0	0	0	0	0	0	0	0	0	0	0
ASV4068	0	0	0	6	0	0	0	0	0	0	0	0	0	0	0	0	0	0	0	0	0
ASV4070	0	0	0	0	0	6	0	0	0	0	0	0	0	0	0	0	0	0	0	0	0
ASV4074	0	0	0	6	0	0	0	0	0	0	0	0	0	0	0	0	0	0	0	0	0
ASV4075	0	0	0	0	0	0	0	6	0	0	0	0	0	0	0	0	0	0	0	0	0
ASV4076	0	0	0	0	0	0	0	6	0	0	0	0	0	0	0	0	0	0	0	0	0
ASV4077	0	0	0	0	0	0	0	6	0	0	0	0	0	0	0	0	0	0	0	0	0
ASV4080	0	0	0	0	0	0	0	6	0	0	0	0	0	0	0	0	0	0	0	0	0
ASV4083	0	0	0	0	0	0	0	6	0	0	0	0	0	0	0	0	0	0	0	0	0
ASV4089	0	0	0	6	0	0	0	0	0	0	0	0	0	0	0	0	0	0	0	0	0
ASV4091	0	0	0	6	0	0	0	0	0	0	0	0	0	0	0	0	0	0	0	0	0
ASV4092	0	0	0	6	0	0	0	0	0	0	0	0	0	0	0	0	0	0	0	0	0
ASV4093	0	0	6	0	0	0	0	0	0	0	0	0	0	0	0	0	0	0	0	0	0
ASV4098	0	0	6	0	0	0	0	0	0	0	0	0	0	0	0	0	0	0	0	0	0
ASV4106	0	6	0	0	0	0	0	0	0	0	0	0	0	0	0	0	0	0	0	0	0
ASV4111	0	0	6	0	0	0	0	0	0	0	0	0	0	0	0	0	0	0	0	0	0
ASV4113	0	0	6	0	0	0	0	0	0	0	0	0	0	0	0	0	0	0	0	0	0
ASV4115	0	0	6	0	0	0	0	0	0	0	0	0	0	0	0	0	0	0	0	0	0
ASV4116	0	0	6	0	0	0	0	0	0	0	0	0	0	0	0	0	0	0	0	0	0
ASV4117	0	0	6	0	0	0	0	0	0	0	0	0	0	0	0	0	0	0	0	0	0
ASV4120	0	0	6	0	0	0	0	0	0	0	0	0	0	0	0	0	0	0	0	0	0
ASV4121	0	0	6	0	0	0	0	0	0	0	0	0	0	0	0	0	0	0	0	0	0
ASV4123	0	0	6	0	0	0	0	0	0	0	0	0	0	0	0	0	0	0	0	0	0
ASV4126	0	0	0	0	0	0	0	6	0	0	0	0	0	0	0	0	0	0	0	0	0
ASV4128	0	0	0	0	0	0	0	6	0	0	0	0	0	0	0	0	0	0	0	0	0
ASV4132	0	0	0	0	0	0	0	0	0	0	0	6	0	0	0	0	0	0	0	0	0
ASV4133	0	0	0	0	0	0	0	0	0	0	0	6	0	0	0	0	0	0	0	0	0
ASV4144	0	0	0	0	0	0	0	0	0	0	0	0	0	0	0	0	0	0	0	0	6
ASV4150	0	0	0	0	0	0	0	0	0	0	0	0	0	0	0	6	0	0	0	0	0
ASV4155	0	6	0	0	0	0	0	0	0	0	0	0	0	0	0	0	0	0	0	0	0
ASV4158	0	0	0	0	0	0	0	0	0	0	0	0	0	6	0	0	0	0	0	0	0
ASV4159	0	0	0	0	0	0	0	0	0	0	0	0	0	6	0	0	0	0	0	0	0
ASV4160	0	0	0	0	0	0	0	0	0	0	0	0	0	6	0	0	0	0	0	0	0
ASV4165	0	0	0	0	0	0	0	6	0	0	0	0	0	0	0	0	0	0	0	0	0
ASV4170	0	0	0	0	0	0	0	0	6	0	0	0	0	0	0	0	0	0	0	0	0
ASV4173	0	0	0	0	0	0	0	0	6	0	0	0	0	0	0	0	0	0	0	0	0
ASV4175	0	0	0	0	0	0	0	0	6	0	0	0	0	0	0	0	0	0	0	0	0
ASV4179	0	0	0	0	0	0	0	0	6	0	0	0	0	0	0	0	0	0	0	0	0
ASV4180	0	0	0	0	0	0	0	6	0	0	0	0	0	0	0	0	0	0	0	0	0
ASV4181	0	0	0	0	0	0	0	6	0	0	0	0	0	0	0	0	0	0	0	0	0
ASV4190	0	0	0	0	0	0	0	0	6	0	0	0	0	0	0	0	0	0	0	0	0
ASV4192	0	0	0	0	0	0	0	0	6	0	0	0	0	0	0	0	0	0	0	0	0
ASV4194	0	0	0	0	0	0	0	0	6	0	0	0	0	0	0	0	0	0	0	0	0
ASV4196	0	0	0	0	0	0	0	0	6	0	0	0	0	0	0	0	0	0	0	0	0
ASV4197	0	0	0	0	0	0	0	0	6	0	0	0	0	0	0	0	0	0	0	0	0
ASV4201	0	0	6	0	0	0	0	0	0	0	0	0	0	0	0	0	0	0	0	0	0
ASV4203	0	0	0	0	0	0	0	0	0	0	0	0	0	0	0	0	0	0	0	6	0
ASV4205	0	0	0	0	0	0	0	0	0	0	6	0	0	0	0	0	0	0	0	0	0
ASV4206	0	0	0	0	0	0	0	0	0	0	6	0	0	0	0	0	0	0	0	0	0
ASV4208	0	0	0	0	0	0	0	0	0	0	6	0	0	0	0	0	0	0	0	0	0
ASV4215	0	0	0	0	0	0	0	0	0	0	6	0	0	0	0	0	0	0	0	0	0
ASV4230	0	0	0	0	0	0	0	0	0	0	0	0	6	0	0	0	0	0	0	0	0
ASV4231	0	0	0	0	0	0	0	0	0	0	0	0	6	0	0	0	0	0	0	0	0
ASV4232	0	0	0	0	0	0	0	0	0	0	0	0	6	0	0	0	0	0	0	0	0
ASV4245	0	0	0	0	0	0	0	0	0	0	6	0	0	0	0	0	0	0	0	0	0
ASV4249	0	0	0	0	0	0	0	0	0	0	6	0	0	0	0	0	0	0	0	0	0
ASV4256	0	6	0	0	0	0	0	0	0	0	0	0	0	0	0	0	0	0	0	0	0
ASV4272	0	0	0	0	0	0	0	0	0	0	6	0	0	0	0	0	0	0	0	0	0
ASV4280	0	0	0	3	0	0	0	0	0	3	0	0	0	0	0	0	0	0	0	0	0
ASV4281	0	0	0	0	0	0	0	0	0	6	0	0	0	0	0	0	0	0	0	0	0
ASV4282	0	0	0	0	0	0	0	0	0	6	0	0	0	0	0	0	0	0	0	0	0
ASV4283	0	0	0	0	0	0	0	0	0	6	0	0	0	0	0	0	0	0	0	0	0
ASV4285	0	0	0	0	0	0	0	0	0	6	0	0	0	0	0	0	0	0	0	0	0
ASV4287	0	0	0	0	0	0	0	0	0	6	0	0	0	0	0	0	0	0	0	0	0
ASV4289	0	0	0	0	0	0	0	0	0	6	0	0	0	0	0	0	0	0	0	0	0
ASV4291	0	0	0	0	0	0	0	0	0	6	0	0	0	0	0	0	0	0	0	0	0
ASV4292	0	0	0	0	0	0	0	0	0	6	0	0	0	0	0	0	0	0	0	0	0
ASV4301	0	6	0	0	0	0	0	0	0	0	0	0	0	0	0	0	0	0	0	0	0
ASV4303	0	6	0	0	0	0	0	0	0	0	0	0	0	0	0	0	0	0	0	0	0
ASV4308	0	6	0	0	0	0	0	0	0	0	0	0	0	0	0	0	0	0	0	0	0
ASV4311	0	6	0	0	0	0	0	0	0	0	0	0	0	0	0	0	0	0	0	0	0
ASV4315	6	0	0	0	0	0	0	0	0	0	0	0	0	0	0	0	0	0	0	0	0
ASV4316	6	0	0	0	0	0	0	0	0	0	0	0	0	0	0	0	0	0	0	0	0
ASV4320	0	0	0	0	0	0	0	0	0	0	0	0	0	0	0	0	0	0	6	0	0
ASV4326	0	0	0	0	0	0	0	0	0	0	0	0	0	0	0	0	0	0	6	0	0
ASV4328	0	0	0	0	0	0	0	0	0	0	0	0	0	0	0	0	6	0	0	0	0
ASV4334	6	0	0	0	0	0	0	0	0	0	0	0	0	0	0	0	0	0	0	0	0
ASV4338	6	0	0	0	0	0	0	0	0	0	0	0	0	0	0	0	0	0	0	0	0
ASV4339	6	0	0	0	0	0	0	0	0	0	0	0	0	0	0	0	0	0	0	0	0
ASV4340	6	0	0	0	0	0	0	0	0	0	0	0	0	0	0	0	0	0	0	0	0
ASV4346	4	0	0	0	0	0	0	0	0	2	0	0	0	0	0	0	0	0	0	0	0
ASV4349	0	0	0	0	0	0	0	5	0	0	0	0	0	0	0	0	0	0	0	0	0
ASV4361	0	0	0	5	0	0	0	0	0	0	0	0	0	0	0	0	0	0	0	0	0
ASV4363	0	0	0	5	0	0	0	0	0	0	0	0	0	0	0	0	0	0	0	0	0
ASV4364	0	0	0	5	0	0	0	0	0	0	0	0	0	0	0	0	0	0	0	0	0
ASV4368	0	0	5	0	0	0	0	0	0	0	0	0	0	0	0	0	0	0	0	0	0
ASV4369	0	0	5	0	0	0	0	0	0	0	0	0	0	0	0	0	0	0	0	0	0
ASV4370	0	0	0	5	0	0	0	0	0	0	0	0	0	0	0	0	0	0	0	0	0
ASV4371	0	0	0	0	0	0	0	5	0	0	0	0	0	0	0	0	0	0	0	0	0
ASV4373	0	0	0	0	0	0	0	5	0	0	0	0	0	0	0	0	0	0	0	0	0
ASV4375	0	0	5	0	0	0	0	0	0	0	0	0	0	0	0	0	0	0	0	0	0
ASV4379	0	0	0	0	0	0	0	5	0	0	0	0	0	0	0	0	0	0	0	0	0
ASV4380	0	0	0	0	0	0	0	5	0	0	0	0	0	0	0	0	0	0	0	0	0
ASV4382	0	0	0	0	0	0	0	5	0	0	0	0	0	0	0	0	0	0	0	0	0
ASV4383	0	0	0	0	0	0	0	5	0	0	0	0	0	0	0	0	0	0	0	0	0
ASV4385	0	0	0	0	0	0	0	5	0	0	0	0	0	0	0	0	0	0	0	0	0
ASV4387	0	0	0	0	0	0	0	5	0	0	0	0	0	0	0	0	0	0	0	0	0
ASV4390	0	0	0	0	0	0	0	5	0	0	0	0	0	0	0	0	0	0	0	0	0
ASV4393	0	0	0	0	0	0	0	5	0	0	0	0	0	0	0	0	0	0	0	0	0
ASV4396	0	0	5	0	0	0	0	0	0	0	0	0	0	0	0	0	0	0	0	0	0
ASV4414	0	5	0	0	0	0	0	0	0	0	0	0	0	0	0	0	0	0	0	0	0
ASV4415	0	5	0	0	0	0	0	0	0	0	0	0	0	0	0	0	0	0	0	0	0
ASV4416	0	5	0	0	0	0	0	0	0	0	0	0	0	0	0	0	0	0	0	0	0
ASV4419	0	0	5	0	0	0	0	0	0	0	0	0	0	0	0	0	0	0	0	0	0
ASV4420	0	0	5	0	0	0	0	0	0	0	0	0	0	0	0	0	0	0	0	0	0
ASV4422	0	0	5	0	0	0	0	0	0	0	0	0	0	0	0	0	0	0	0	0	0
ASV4424	0	0	5	0	0	0	0	0	0	0	0	0	0	0	0	0	0	0	0	0	0
ASV4426	0	0	5	0	0	0	0	0	0	0	0	0	0	0	0	0	0	0	0	0	0
ASV4432	0	0	5	0	0	0	0	0	0	0	0	0	0	0	0	0	0	0	0	0	0
ASV4433	0	0	5	0	0	0	0	0	0	0	0	0	0	0	0	0	0	0	0	0	0
ASV4434	0	0	5	0	0	0	0	0	0	0	0	0	0	0	0	0	0	0	0	0	0
ASV4453	0	0	0	0	0	0	0	0	0	0	0	5	0	0	0	0	0	0	0	0	0
ASV4459	0	0	0	0	0	0	0	0	0	0	0	5	0	0	0	0	0	0	0	0	0
ASV4470	0	0	0	0	0	0	0	0	0	0	0	0	0	0	0	5	0	0	0	0	0
ASV4476	0	0	0	0	0	0	0	0	0	0	0	0	0	0	0	5	0	0	0	0	0
ASV4485	0	0	0	0	0	0	0	0	0	0	0	0	0	5	0	0	0	0	0	0	0
ASV4488	0	0	0	0	0	0	0	0	0	0	0	0	0	5	0	0	0	0	0	0	0
ASV4489	0	5	0	0	0	0	0	0	0	0	0	0	0	0	0	0	0	0	0	0	0
ASV4496	0	0	0	0	0	0	0	0	5	0	0	0	0	0	0	0	0	0	0	0	0
ASV4502	0	0	0	0	0	0	0	0	5	0	0	0	0	0	0	0	0	0	0	0	0
ASV4508	0	0	0	0	0	0	0	0	5	0	0	0	0	0	0	0	0	0	0	0	0
ASV4514	0	0	0	0	0	0	0	0	5	0	0	0	0	0	0	0	0	0	0	0	0
ASV4516	0	0	0	0	0	0	0	0	5	0	0	0	0	0	0	0	0	0	0	0	0
ASV4517	0	0	0	0	0	0	0	0	5	0	0	0	0	0	0	0	0	0	0	0	0
ASV4521	0	0	0	0	0	0	0	0	5	0	0	0	0	0	0	0	0	0	0	0	0
ASV4522	0	0	0	0	0	0	0	0	5	0	0	0	0	0	0	0	0	0	0	0	0
ASV4523	0	0	0	0	0	0	0	0	5	0	0	0	0	0	0	0	0	0	0	0	0
ASV4525	0	0	0	0	0	0	0	0	5	0	0	0	0	0	0	0	0	0	0	0	0
ASV4529	0	0	0	0	0	0	0	0	5	0	0	0	0	0	0	0	0	0	0	0	0
ASV4532	0	0	0	0	0	0	0	0	5	0	0	0	0	0	0	0	0	0	0	0	0
ASV4534	0	0	0	0	0	0	0	0	5	0	0	0	0	0	0	0	0	0	0	0	0
ASV4535	0	0	0	0	0	0	0	0	5	0	0	0	0	0	0	0	0	0	0	0	0
ASV4537	0	5	0	0	0	0	0	0	0	0	0	0	0	0	0	0	0	0	0	0	0
ASV4545	0	0	0	0	0	0	0	0	0	0	5	0	0	0	0	0	0	0	0	0	0
ASV4565	0	0	0	0	0	0	0	0	0	0	0	0	0	0	0	0	0	0	0	5	0
ASV4617	0	0	0	0	0	0	0	0	0	0	5	0	0	0	0	0	0	0	0	0	0
ASV4622	0	0	0	0	0	0	0	0	0	0	5	0	0	0	0	0	0	0	0	0	0
ASV4633	0	0	0	0	0	0	0	0	0	0	0	0	0	0	0	0	0	0	0	5	0
ASV4637	5	0	0	0	0	0	0	0	0	0	0	0	0	0	0	0	0	0	0	0	0
ASV4639	5	0	0	0	0	0	0	0	0	0	0	0	0	0	0	0	0	0	0	0	0
ASV4642	5	0	0	0	0	0	0	0	0	0	0	0	0	0	0	0	0	0	0	0	0
ASV4643	5	0	0	0	0	0	0	0	0	0	0	0	0	0	0	0	0	0	0	0	0
ASV4653	5	0	0	0	0	0	0	0	0	0	0	0	0	0	0	0	0	0	0	0	0
ASV4657	0	0	0	0	0	0	0	0	0	5	0	0	0	0	0	0	0	0	0	0	0
ASV4659	5	0	0	0	0	0	0	0	0	0	0	0	0	0	0	0	0	0	0	0	0
ASV4661	0	0	0	0	0	0	0	0	0	0	0	0	5	0	0	0	0	0	0	0	0
ASV4662	0	5	0	0	0	0	0	0	0	0	0	0	0	0	0	0	0	0	0	0	0
ASV4664	0	5	0	0	0	0	0	0	0	0	0	0	0	0	0	0	0	0	0	0	0
ASV4665	0	5	0	0	0	0	0	0	0	0	0	0	0	0	0	0	0	0	0	0	0
ASV4666	0	5	0	0	0	0	0	0	0	0	0	0	0	0	0	0	0	0	0	0	0
ASV4673	0	0	0	0	0	0	0	0	0	5	0	0	0	0	0	0	0	0	0	0	0
ASV4674	0	0	0	0	0	0	0	0	0	5	0	0	0	0	0	0	0	0	0	0	0
ASV4675	0	0	0	0	0	0	0	0	0	5	0	0	0	0	0	0	0	0	0	0	0
ASV4676	0	0	0	0	0	0	0	0	0	5	0	0	0	0	0	0	0	0	0	0	0
ASV4677	0	0	0	0	0	0	0	0	0	5	0	0	0	0	0	0	0	0	0	0	0
ASV4680	0	0	0	0	0	0	0	0	0	5	0	0	0	0	0	0	0	0	0	0	0
ASV4704	5	0	0	0	0	0	0	0	0	0	0	0	0	0	0	0	0	0	0	0	0
ASV4706	0	0	0	0	0	0	0	0	0	0	0	0	0	0	0	0	5	0	0	0	0
ASV4713	0	0	0	0	0	0	0	0	0	0	0	0	0	0	0	0	0	0	5	0	0
ASV4714	0	0	0	0	0	0	0	0	0	0	0	0	0	0	0	0	0	0	5	0	0
ASV4715	0	0	0	0	0	0	0	0	0	0	0	0	0	0	0	0	0	0	5	0	0
ASV4718	0	0	0	0	0	0	0	0	0	0	0	0	0	0	0	0	0	0	5	0	0
ASV4720	0	0	0	0	0	0	0	0	0	0	0	0	0	0	0	0	0	5	0	0	0
ASV4721	0	0	0	0	0	0	0	0	0	0	0	0	0	0	0	0	0	5	0	0	0
ASV4722	0	0	0	0	0	0	0	0	0	0	0	0	0	0	0	0	5	0	0	0	0
ASV4730	0	0	0	4	0	0	0	0	0	0	0	0	0	0	0	0	0	0	0	0	0
ASV4732	0	0	0	4	0	0	0	0	0	0	0	0	0	0	0	0	0	0	0	0	0
ASV4737	0	0	0	4	0	0	0	0	0	0	0	0	0	0	0	0	0	0	0	0	0
ASV4739	0	0	0	4	0	0	0	0	0	0	0	0	0	0	0	0	0	0	0	0	0
ASV4740	0	0	4	0	0	0	0	0	0	0	0	0	0	0	0	0	0	0	0	0	0
ASV4742	0	0	4	0	0	0	0	0	0	0	0	0	0	0	0	0	0	0	0	0	0
ASV4743	0	0	4	0	0	0	0	0	0	0	0	0	0	0	0	0	0	0	0	0	0
ASV4744	0	0	4	0	0	0	0	0	0	0	0	0	0	0	0	0	0	0	0	0	0
ASV4746	0	0	4	0	0	0	0	0	0	0	0	0	0	0	0	0	0	0	0	0	0
ASV4748	0	0	4	0	0	0	0	0	0	0	0	0	0	0	0	0	0	0	0	0	0
ASV4752	0	0	0	4	0	0	0	0	0	0	0	0	0	0	0	0	0	0	0	0	0
ASV4753	0	0	0	4	0	0	0	0	0	0	0	0	0	0	0	0	0	0	0	0	0
ASV4757	0	0	0	0	0	0	0	4	0	0	0	0	0	0	0	0	0	0	0	0	0
ASV4759	0	0	0	0	0	0	0	4	0	0	0	0	0	0	0	0	0	0	0	0	0
ASV4765	0	0	0	0	0	0	4	0	0	0	0	0	0	0	0	0	0	0	0	0	0
ASV4770	0	0	0	0	0	4	0	0	0	0	0	0	0	0	0	0	0	0	0	0	0
ASV4771	0	0	0	0	0	4	0	0	0	0	0	0	0	0	0	0	0	0	0	0	0
ASV4772	0	0	0	0	0	4	0	0	0	0	0	0	0	0	0	0	0	0	0	0	0
ASV4773	0	0	0	0	0	4	0	0	0	0	0	0	0	0	0	0	0	0	0	0	0
ASV4781	0	4	0	0	0	0	0	0	0	0	0	0	0	0	0	0	0	0	0	0	0
ASV4800	0	4	0	0	0	0	0	0	0	0	0	0	0	0	0	0	0	0	0	0	0
ASV4801	0	4	0	0	0	0	0	0	0	0	0	0	0	0	0	0	0	0	0	0	0
ASV4802	0	4	0	0	0	0	0	0	0	0	0	0	0	0	0	0	0	0	0	0	0
ASV4804	0	4	0	0	0	0	0	0	0	0	0	0	0	0	0	0	0	0	0	0	0
ASV4805	0	4	0	0	0	0	0	0	0	0	0	0	0	0	0	0	0	0	0	0	0
ASV4817	0	0	4	0	0	0	0	0	0	0	0	0	0	0	0	0	0	0	0	0	0
ASV4820	0	0	4	0	0	0	0	0	0	0	0	0	0	0	0	0	0	0	0	0	0
ASV4822	0	0	4	0	0	0	0	0	0	0	0	0	0	0	0	0	0	0	0	0	0
ASV4829	0	0	4	0	0	0	0	0	0	0	0	0	0	0	0	0	0	0	0	0	0
ASV4830	0	0	4	0	0	0	0	0	0	0	0	0	0	0	0	0	0	0	0	0	0
ASV4835	0	0	0	0	0	0	0	0	0	0	0	0	0	0	0	4	0	0	0	0	0
ASV4845	0	0	0	0	0	0	0	0	0	0	0	4	0	0	0	0	0	0	0	0	0
ASV4856	0	0	0	0	0	0	0	0	4	0	0	0	0	0	0	0	0	0	0	0	0
ASV4858	0	0	0	0	0	0	0	0	4	0	0	0	0	0	0	0	0	0	0	0	0
ASV4864	0	0	0	0	0	0	0	0	0	0	0	0	0	4	0	0	0	0	0	0	0
ASV4866	0	0	0	0	0	0	0	0	0	0	0	0	0	0	0	4	0	0	0	0	0
ASV4868	0	0	0	0	0	0	0	0	0	0	0	0	0	0	0	4	0	0	0	0	0
ASV4875	0	4	0	0	0	0	0	0	0	0	0	0	0	0	0	0	0	0	0	0	0
ASV4892	0	0	0	0	0	0	0	0	4	0	0	0	0	0	0	0	0	0	0	0	0
ASV4897	0	0	0	0	0	0	0	4	0	0	0	0	0	0	0	0	0	0	0	0	0
ASV4899	0	0	0	0	0	0	0	4	0	0	0	0	0	0	0	0	0	0	0	0	0
ASV4900	0	0	0	0	0	0	0	4	0	0	0	0	0	0	0	0	0	0	0	0	0
ASV4902	0	0	0	0	0	0	0	4	0	0	0	0	0	0	0	0	0	0	0	0	0
ASV4903	0	0	0	0	0	0	0	4	0	0	0	0	0	0	0	0	0	0	0	0	0
ASV4906	0	0	0	0	0	0	0	4	0	0	0	0	0	0	0	0	0	0	0	0	0
ASV4907	0	0	0	0	0	0	0	4	0	0	0	0	0	0	0	0	0	0	0	0	0
ASV4908	0	0	0	0	0	0	0	4	0	0	0	0	0	0	0	0	0	0	0	0	0
ASV4911	0	0	0	0	0	0	0	4	0	0	0	0	0	0	0	0	0	0	0	0	0
ASV4919	0	0	0	0	0	0	0	0	4	0	0	0	0	0	0	0	0	0	0	0	0
ASV4920	0	0	0	0	0	0	0	0	4	0	0	0	0	0	0	0	0	0	0	0	0
ASV4923	0	0	0	0	0	0	0	0	4	0	0	0	0	0	0	0	0	0	0	0	0
ASV4932	0	0	0	0	0	0	0	0	4	0	0	0	0	0	0	0	0	0	0	0	0
ASV4935	0	0	0	0	0	0	0	0	4	0	0	0	0	0	0	0	0	0	0	0	0
ASV4942	0	0	4	0	0	0	0	0	0	0	0	0	0	0	0	0	0	0	0	0	0
ASV4968	0	0	0	0	0	0	0	0	0	0	4	0	0	0	0	0	0	0	0	0	0
ASV4974	0	0	0	0	0	0	0	0	0	0	0	0	0	0	0	0	0	0	0	4	0
ASV4978	0	0	0	0	0	0	0	0	0	0	4	0	0	0	0	0	0	0	0	0	0
ASV4990	0	0	0	0	0	0	0	0	0	0	4	0	0	0	0	0	0	0	0	0	0
ASV4991	0	0	0	0	0	0	0	0	0	0	4	0	0	0	0	0	0	0	0	0	0
ASV4999	0	0	0	0	0	0	0	0	0	0	4	0	0	0	0	0	0	0	0	0	0
ASV5024	0	0	0	0	0	0	0	0	0	0	4	0	0	0	0	0	0	0	0	0	0
ASV5052	0	0	0	0	0	0	0	0	0	0	0	0	0	0	0	0	0	0	0	4	0
ASV5053	4	0	0	0	0	0	0	0	0	0	0	0	0	0	0	0	0	0	0	0	0
ASV5072	4	0	0	0	0	0	0	0	0	0	0	0	0	0	0	0	0	0	0	0	0
ASV5073	0	0	0	0	0	0	0	0	0	0	0	0	0	0	0	0	0	0	4	0	0
ASV5077	4	0	0	0	0	0	0	0	0	0	0	0	0	0	0	0	0	0	0	0	0
ASV5083	0	4	0	0	0	0	0	0	0	0	0	0	0	0	0	0	0	0	0	0	0
ASV5084	0	4	0	0	0	0	0	0	0	0	0	0	0	0	0	0	0	0	0	0	0
ASV5089	0	0	0	0	0	0	0	0	0	4	0	0	0	0	0	0	0	0	0	0	0
ASV5090	0	0	0	0	0	0	0	0	0	4	0	0	0	0	0	0	0	0	0	0	0
ASV5091	0	0	0	0	0	0	0	0	0	4	0	0	0	0	0	0	0	0	0	0	0
ASV5093	0	0	0	0	0	0	0	0	0	4	0	0	0	0	0	0	0	0	0	0	0
ASV5098	4	0	0	0	0	0	0	0	0	0	0	0	0	0	0	0	0	0	0	0	0
ASV5101	4	0	0	0	0	0	0	0	0	0	0	0	0	0	0	0	0	0	0	0	0
ASV5102	4	0	0	0	0	0	0	0	0	0	0	0	0	0	0	0	0	0	0	0	0
ASV5108	0	0	0	0	0	0	0	0	0	0	0	0	0	0	4	0	0	0	0	0	0
ASV5111	0	0	0	0	0	0	0	0	0	0	0	0	4	0	0	0	0	0	0	0	0
ASV5112	0	0	0	0	0	0	0	0	0	0	0	0	4	0	0	0	0	0	0	0	0
ASV5113	0	0	0	0	0	0	0	0	0	0	0	0	4	0	0	0	0	0	0	0	0
ASV5118	0	0	0	0	0	0	0	0	0	0	0	0	4	0	0	0	0	0	0	0	0
ASV5122	0	0	0	0	0	0	0	0	0	0	0	0	0	0	0	0	0	0	0	4	0
ASV5124	0	0	0	0	0	0	0	0	0	0	0	0	0	0	0	0	0	0	0	4	0
ASV5125	0	0	0	0	0	0	0	0	0	0	0	0	0	0	0	0	0	0	0	4	0
ASV5127	0	0	0	0	0	0	0	0	0	0	0	0	0	0	0	0	0	0	0	4	0
ASV5128	0	0	0	0	0	0	0	0	0	0	0	0	0	0	0	0	0	0	0	4	0
ASV5140	0	0	0	0	0	0	0	0	0	0	0	0	0	0	0	0	4	0	0	0	0
ASV5141	0	0	0	0	0	0	0	0	0	0	0	0	0	0	0	0	4	0	0	0	0
ASV5144	0	0	0	0	0	0	0	0	0	0	0	0	0	0	0	0	4	0	0	0	0
ASV5147	0	0	0	0	0	0	0	0	0	0	0	0	0	0	0	0	0	4	0	0	0
ASV5148	0	0	0	0	0	0	0	0	0	0	0	0	0	0	4	0	0	0	0	0	0
ASV5158	0	0	0	3	0	0	0	0	0	0	0	0	0	0	0	0	0	0	0	0	0
ASV5163	0	0	0	3	0	0	0	0	0	0	0	0	0	0	0	0	0	0	0	0	0
ASV5167	0	0	0	3	0	0	0	0	0	0	0	0	0	0	0	0	0	0	0	0	0
ASV5169	0	0	0	3	0	0	0	0	0	0	0	0	0	0	0	0	0	0	0	0	0
ASV5170	0	0	0	3	0	0	0	0	0	0	0	0	0	0	0	0	0	0	0	0	0
ASV5171	0	0	0	3	0	0	0	0	0	0	0	0	0	0	0	0	0	0	0	0	0
ASV5173	0	0	3	0	0	0	0	0	0	0	0	0	0	0	0	0	0	0	0	0	0
ASV5174	0	0	3	0	0	0	0	0	0	0	0	0	0	0	0	0	0	0	0	0	0
ASV5177	0	0	3	0	0	0	0	0	0	0	0	0	0	0	0	0	0	0	0	0	0
ASV5179	0	0	3	0	0	0	0	0	0	0	0	0	0	0	0	0	0	0	0	0	0
ASV5206	0	0	0	0	0	3	0	0	0	0	0	0	0	0	0	0	0	0	0	0	0
ASV5208	0	0	0	0	0	3	0	0	0	0	0	0	0	0	0	0	0	0	0	0	0
ASV5209	0	0	0	0	0	3	0	0	0	0	0	0	0	0	0	0	0	0	0	0	0
ASV5213	0	0	0	0	0	3	0	0	0	0	0	0	0	0	0	0	0	0	0	0	0
ASV5214	0	0	0	0	0	3	0	0	0	0	0	0	0	0	0	0	0	0	0	0	0
ASV5215	0	0	0	0	0	3	0	0	0	0	0	0	0	0	0	0	0	0	0	0	0
ASV5220	0	3	0	0	0	0	0	0	0	0	0	0	0	0	0	0	0	0	0	0	0
ASV5221	0	0	3	0	0	0	0	0	0	0	0	0	0	0	0	0	0	0	0	0	0
ASV5230	0	0	3	0	0	0	0	0	0	0	0	0	0	0	0	0	0	0	0	0	0
ASV5238	0	3	0	0	0	0	0	0	0	0	0	0	0	0	0	0	0	0	0	0	0
ASV5239	0	3	0	0	0	0	0	0	0	0	0	0	0	0	0	0	0	0	0	0	0
ASV5246	0	3	0	0	0	0	0	0	0	0	0	0	0	0	0	0	0	0	0	0	0
ASV5248	0	3	0	0	0	0	0	0	0	0	0	0	0	0	0	0	0	0	0	0	0
ASV5253	0	0	3	0	0	0	0	0	0	0	0	0	0	0	0	0	0	0	0	0	0
ASV5273	0	0	3	0	0	0	0	0	0	0	0	0	0	0	0	0	0	0	0	0	0
ASV5276	0	0	3	0	0	0	0	0	0	0	0	0	0	0	0	0	0	0	0	0	0
ASV5291	0	0	0	0	0	0	0	0	0	0	0	3	0	0	0	0	0	0	0	0	0
ASV5302	0	0	0	0	0	0	0	0	0	0	0	0	0	0	0	0	0	0	0	0	3
ASV5305	0	0	0	0	0	0	0	0	0	0	0	0	0	0	0	0	0	0	0	0	3
ASV5309	0	0	0	0	0	0	0	0	3	0	0	0	0	0	0	0	0	0	0	0	0
ASV5311	0	0	0	0	0	0	0	0	3	0	0	0	0	0	0	0	0	0	0	0	0
ASV5319	0	0	0	0	0	0	0	3	0	0	0	0	0	0	0	0	0	0	0	0	0
ASV5329	0	0	0	0	0	0	0	0	0	0	0	0	0	0	0	3	0	0	0	0	0
ASV5331	0	0	0	0	0	0	0	0	0	0	0	0	0	0	0	3	0	0	0	0	0
[truncated: 117 more rows]
[truncated: 1 more columns]

## Sheet: Table S3
Table S3. Sequencing depth of fecal protozoa of wild and captive wapiti
	WA1	WA2	WA3	WA4	WA5	WA6	WA7	WA8	WA9	WA10	DA1	DA2	DA3	DA4	DA5	DA6	DA7	DA8	DA9	DA10	DA11
ASV133	0	0	0	0	0	0	0	0	0	0	0	0	13	0	0	78	0	0	0	20	786
ASV178	42	0	0	0	0	0	0	0	180	135	0	0	0	0	57	0	0	0	0	0	0
ASV212	0	0	0	0	0	0	0	0	0	0	26	0	10	0	0	5	0	0	253	14	0
ASV223	0	0	0	0	0	0	0	0	0	0	0	0	15	0	254	0	0	15	0	0	0
ASV240	0	0	0	0	0	0	0	0	0	0	35	0	0	0	201	0	0	0	0	0	0
ASV332	0	0	0	0	0	0	21	0	118	0	0	0	0	0	0	0	0	0	0	0	0
ASV355	0	0	0	0	0	0	0	0	89	33	0	0	0	0	0	0	0	0	0	0	0
ASV363	0	0	0	0	0	0	0	0	105	0	0	0	0	0	14	0	0	0	0	0	0
ASV432	0	0	0	4	0	0	0	0	90	0	0	0	0	0	0	0	0	0	0	0	0
ASV479	0	0	0	0	0	0	0	0	32	0	0	0	0	0	44	0	0	0	0	0	0
ASV498	0	0	0	0	0	0	0	0	0	0	0	0	10	0	0	48	0	0	9	4	0
ASV503	0	0	0	0	0	0	0	0	0	0	15	0	0	0	28	15	0	0	13	0	0
ASV510	0	0	0	0	0	0	0	0	0	0	0	0	0	0	0	0	0	0	64	4	0
ASV524	10	0	0	0	0	0	0	0	54	0	0	0	0	0	0	0	0	0	0	0	0
ASV536	5	0	0	0	0	0	0	0	28	0	0	0	0	0	0	0	0	0	29	0	0
ASV549	37	0	0	0	0	0	0	0	9	13	0	0	0	0	0	0	0	0	0	0	0
ASV579	0	0	0	0	0	0	0	0	46	7	0	0	0	0	0	0	0	0	0	0	0
ASV619	0	0	0	0	0	0	0	0	42	6	0	0	0	0	0	0	0	0	0	0	0
ASV650	0	0	0	0	0	0	8	0	0	0	0	0	0	0	37	0	0	0	0	0	0
ASV652	6	0	0	0	0	0	0	0	22	16	0	0	0	0	0	0	0	0	0	0	0
ASV655	0	0	0	0	0	0	0	0	37	7	0	0	0	0	0	0	0	0	0	0	0
ASV760	4	0	0	0	0	0	0	0	32	0	0	0	0	0	0	0	0	0	0	0	0
ASV781	0	0	0	0	0	0	7	0	27	0	0	0	0	0	0	0	0	0	0	0	0
ASV783	7	0	0	0	0	0	0	0	25	2	0	0	0	0	0	0	0	0	0	0	0
ASV805	0	30	0	0	0	0	0	0	2	0	0	0	0	0	0	0	0	0	0	0	0
ASV814	0	0	0	0	0	0	0	0	0	0	6	0	0	0	0	0	0	0	26	0	0
ASV896	0	0	6	0	0	0	0	0	21	0	0	0	0	0	0	0	0	0	0	0	0
ASV913	0	0	0	0	0	0	0	0	23	3	0	0	0	0	0	0	0	0	0	0	0
ASV947	0	0	0	0	0	0	0	3	21	0	0	0	0	0	0	0	0	0	0	0	0
ASV963	22	0	0	0	0	0	0	0	0	2	0	0	0	0	0	0	0	0	0	0	0
ASV1068	13	0	0	0	0	0	0	0	7	0	0	0	0	0	0	0	0	0	0	0	0
ASV1098	7	0	0	0	0	0	0	0	12	0	0	0	0	0	0	0	0	0	0	0	0
ASV1227	0	0	0	0	0	0	0	0	13	3	0	0	0	0	0	0	0	0	0	0	0
ASV1276	0	3	0	0	0	0	0	0	12	0	0	0	0	0	0	0	0	0	0	0	0
ASV1340	2	0	0	0	0	0	0	0	0	12	0	0	0	0	0	0	0	0	0	0	0
ASV1517	0	0	0	0	0	0	0	0	0	0	0	0	0	0	0	0	4	0	0	7	0
ASV1538	0	0	0	0	0	0	0	0	2	9	0	0	0	0	0	0	0	0	0	0	0
ASV1598	0	0	0	0	0	0	0	0	0	0	0	0	0	4	0	0	0	0	0	6	0
ASV1683	0	0	0	0	0	0	0	0	0	0	3	0	0	0	6	0	0	0	0	0	0
ASV1824	3	0	0	0	0	0	5	0	0	0	0	0	0	0	0	0	0	0	0	0	0
ASV2062	0	3	0	0	0	0	0	0	3	0	0	0	0	0	0	0	0	0	0	0	0

## Sheet: Table S4
Table S4. The co-occurrence network parameter of wild and captive wild
Co-occurrence network parameter	Wild（WA)	Captive(DA)
Node(s)	141	326
Edge	123	218

## Sheet: Table S5
Table S5. The correlation of bacterial and fungal microbiomes in the feces of wild wapiti
Target	Source	Weight	Sign
Escherichia-Shigella	Agaricus	0.671007	fu
Ruminococcus	Agaricus	0.771466972930521	zheng
Hungateiclostridiaceae__Unclassified	Agaricus	0.637545308077094	zheng
[Eubacterium]_coprostanoligenes_group__Unclassified	Agaricus	0.781631749350903	zheng
[Eubacterium]_ruminantium_group	Agaricus	0.803942399732567	zheng
[Eubacterium]_siraeum_group	Agaricus	0.778621379268549	zheng
Flavonifractor	Agaricus	0.645686021832455	zheng
Monoglobus	Agaricus	0.644064561465144	zheng
Prevotellaceae__Unclassified	Agaricus	0.746378616087252	zheng
Prevotellaceae_Ga6A1_group	Agaricus	0.734309593456518	zheng
Clostridium_sensu_stricto_3	Preussia	0.819150073319746	zheng
Eggerthellaceae__Unclassified	Preussia	0.743484411410521	zheng
Prevotellaceae_UCG-004	Preussia	0.709091	fu
Rikenellaceae_dgA-11_gut_group	Preussia	0.854545	fu
Alloprevotella	Aaosphaeria	0.768037	fu
Peptostreptococcaceae__Unclassified	Alfaria	0.737860371387252	zheng
Romboutsia	Alfaria	0.669076777444373	zheng
Oscillospiraceae_NK4A214_group	Alternaria	0.8997	fu
Rikenellaceae_dgA-11_gut_group	Alternaria	0.745455	fu
Ruminococcus	Anthracocystis	0.808143356591516	zheng
[Eubacterium]_nodatum_group	Anthracocystis	0.774916949043982	zheng
[Eubacterium]_siraeum_group	Anthracocystis	0.767252592599369	zheng
Akkermansia	Anthracocystis	0.747661609855083	zheng
Butyricicoccaceae_UCG-009	Anthracocystis	0.669132967158941	zheng
Faecalibacterium	Anthracocystis	0.670088477470891	zheng
Monoglobus	Anthracocystis	0.860313814918638	zheng
Oscillibacter	Anthracocystis	0.641821417478984	zheng
Ruminococcaceae__Unclassified	Anthracocystis	0.860313814918638	zheng
Heteromita	Aspergillus	0.641500299099584	zheng
Escherichia-Shigella	Aureobasidium	0.645686	fu
[Anaerorhabdus]_furcosa_group	Aureobasidium	0.743242571481843	zheng
Colidextribacter	Aureobasidium	0.658346532064464	zheng
Lachnospiraceae__Unclassified	Aureobasidium	0.681582885433987	zheng
Escherichia-Shigella	Beauveria	0.65849	fu
[Eubacterium]_coprostanoligenes_group__Unclassified	Beauveria	0.802435317657685	zheng
Flavonifractor	Beauveria	0.916962143598088	zheng
Lachnospiraceae_UCG-010	Beauveria	0.707722459824028	zheng
Monoglobus	Beauveria	0.638300820864068	zheng
Prevotellaceae_Ga6A1_group	Beauveria	0.769263543286987	zheng
Prevotellaceae_UCG-003	Beauveria	0.667682926829268	zheng
Pygmaiobacter	Beauveria	0.836534362280895	zheng
Roseburia	Beauveria	0.646181376361069	zheng
[Eubacterium]_nodatum_group	Botrytis	0.845161290322581	zheng
Anaerovorax	Botrytis	0.674193548387097	zheng
Clostridium_sensu_stricto_3	Botrytis	0.661290322580645	zheng
Peptostreptococcaceae__Unclassified	Botrytis	0.681582885433987	zheng
Romboutsia	Botrytis	0.819150073319746	zheng
Ruminococcus	Calvatia	0.712261941402692	zheng
[Eubacterium]_ruminantium_group	Calvatia	0.698130737410237	zheng
[Eubacterium]_siraeum_group	Calvatia	0.691218551891324	zheng
Akkermansia	Calvatia	0.764462994346208	zheng
Prevotellaceae__Unclassified	Calvatia	0.808143356591516	zheng
Akkermansia	Chaetomiaceae__Unclassified	0.747661609855083	zheng
Butyrivibrio	Chaetomiaceae__Unclassified	0.670088477470891	zheng
Clostridium_sensu_stricto_1	Chaetomiaceae__Unclassified	0.634994	fu
Intestinimonas	Chaetomiaceae__Unclassified	0.781961648580745	zheng
Lachnospiraceae__Unclassified	Chaetomiaceae__Unclassified	0.669132967158941	zheng
Oscillospiraceae__Unclassified	Chaetomiaceae__Unclassified	0.669132967158941	zheng
Oscillospirales_UCG-010__Unclassified	Chaetomiaceae__Unclassified	0.792034940718746	zheng
Ruminiclostridium	Chaetomiaceae__Unclassified	0.801813520193936	zheng
Ruminococcus	Coprinellus	0.668696098048071	zheng
[Eubacterium]_brachy_group	Coprinellus	0.669076777444373	zheng
[Eubacterium]_coprostanoligenes_group__Unclassified	Coprinellus	0.684848484848485	zheng
[Eubacterium]_siraeum_group	Coprinellus	0.668761999862435	zheng
Faecalibacterium	Coprinellus	0.652973265673588	zheng
Flavonifractor	Coprinellus	0.865095797987187	zheng
Lachnospiraceae_UCG-010	Coprinellus	0.681032862245232	zheng
Monoglobus	Coprinellus	0.806060606060606	zheng
Muribaculaceae__Unclassified	Coprinellus	0.636363636363636	zheng
Prevotellaceae__Unclassified	Coprinellus	0.680854208921672	zheng
Prevotellaceae_Ga6A1_group	Coprinellus	0.631949412714044	zheng
Prevotellaceae_UCG-003	Coprinellus	0.717328541542476	zheng
Pygmaiobacter	Coprinellus	0.846925720824159	zheng
Roseburia	Coprinellus	0.631949412714044	zheng
Ruminococcaceae__Unclassified	Coprinellus	0.636363636363636	zheng
Prevotellaceae_UCG-004	Coprinopsis	0.826752	fu
Bacteroides	Coprinopsis	0.832831	fu
Clostridium_sensu_stricto_3	Coprinopsis	0.853004132671145	zheng
Psychrobacillus	Coprinopsis	0.850609756097561	zheng
Ruminococcus	Coprinus	0.705413	fu
[Eubacterium]_siraeum_group	Coprinus	0.781077	fu
Anaerovorax	Coprinus	0.845364	fu
Bacteroidales_RF16_group__Unclassified	Coprinus	0.634994	fu
Bacteroides	Curvularia	0.765961	fu
Clostridium_sensu_stricto_3	Curvularia	0.639753099503359	zheng
Psychrobacillus	Curvularia	0.740853658536585	zheng
[Eubacterium]_nodatum_group	Cytospora	0.777739062141338	zheng
Monoglobus	Cytospora	0.717328541542476	zheng
Romboutsia	Cytospora	0.693012319795274	zheng
Ruminococcaceae__Unclassified	Cytospora	0.632221765427267	zheng
Hungateiclostridiaceae__Unclassified	Deconica	0.728357	fu
Prevotellaceae_UCG-004	Deconica	0.640043	fu
Peptostreptococcaceae__Unclassified	Didymella	0.696969696969697	zheng
Romboutsia	Didymella	0.745454545454545	zheng
Hungateiclostridiaceae__Unclassified	Didymellaceae__Unclassified	0.662305	fu
Prevotellaceae_UCG-004	Didymellaceae__Unclassified	0.721212	fu
Oscillospiraceae_NK4A214_group	Didymellaceae__Unclassified	0.680854	fu
Christensenellaceae_R-7_group	Dioszegia	0.655477	fu
Dorea	Dioszegia	0.845364	fu
Faecalibacterium	Dioszegia	0.728357	fu
Papillibacter	Dioszegia	0.672769	fu
[Anaerorhabdus]_furcosa_group	Dothiora	0.820121951219512	zheng
Butyrivibrio	Dothiora	0.888412462267307	zheng
Clostridium_sensu_stricto_1	Dothiora	0.753803	fu
Colidextribacter	Dothiora	0.769263543286987	zheng
Lachnospiraceae__Unclassified	Dothiora	0.759881929600081	zheng
Lachnospiraceae_UCG-010	Dothiora	0.744647109901803	zheng
Lysinibacillus	Dothiora	0.632222	fu
Oscillospiraceae__Unclassified	Dothiora	0.668696098048071	zheng
Oscillospiraceae_UCG-002	Dothiora	0.686933264358473	zheng
Roseburia	Dothiora	0.676951918092548	zheng
[Eubacterium]_nodatum_group	Erythrobasidium	0.783870967741935	zheng
Akkermansia	Filobasidium	0.680622370604432	zheng
Alistipes	Filobasidium	0.632221765427267	zheng
Colidextribacter	Filobasidium	0.646181376361069	zheng
Lachnospiraceae__Unclassified	Filobasidium	0.717328541542476	zheng
Lysinibacillus	Filobasidium	0.64438	fu
Oscillibacter	Filobasidium	0.644379876300868	zheng
Oscillospiraceae__Unclassified	Filobasidium	0.723407596979277	zheng
Oscillospirales_UCG-010__Unclassified	Filobasidium	0.735565707852878	zheng
Ruminiclostridium	Filobasidium	0.72003067651662	zheng
Lysinibacillus	Fusarium	0.650459	fu
Romboutsia	Fusarium	0.650458931737669	zheng
Escherichia-Shigella	Genolevuria	0.661035	fu
[Anaerorhabdus]_furcosa_group	Genolevuria	0.810595312287689	zheng
Butyricicoccaceae_UCG-009	Genolevuria	0.691763756703702	zheng
Butyrivibrio	Genolevuria	0.986206896551724	zheng
Christensenellaceae_R-7_group	Genolevuria	0.743484411410521	zheng
Clostridium_sensu_stricto_1	Genolevuria	0.833996	fu
Colidextribacter	Genolevuria	0.857381989916462	zheng
Dorea	Genolevuria	0.800444815158084	zheng
Faecalibacterium	Genolevuria	0.820689655172414	zheng
Intestinimonas	Genolevuria	0.647026225586118	zheng
Lachnospiraceae__Unclassified	Genolevuria	0.82106539347075	zheng
Lachnospiraceae_UCG-010	Genolevuria	0.844292188543691	zheng
Oscillibacter	Genolevuria	0.704693920380407	zheng
Oscillospiraceae__Unclassified	Genolevuria	0.743484411410521	zheng
Oscillospiraceae_UCG-002	Genolevuria	0.678833593026998	zheng
Oscillospiraceae_UCG-005	Genolevuria	0.769344738763931	zheng
Oscillospirales_UCG-010__Unclassified	Genolevuria	0.717624084057112	zheng
Roseburia	Genolevuria	0.844292188543691	zheng
Ruminiclostridium	Genolevuria	0.713394174815987	zheng
Bacillus	Kalmusia	0.791471	fu
Butyricicoccaceae_UCG-009	Kalmusia	0.668761999862435	zheng
Dorea	Kalmusia	0.721649083224509	zheng
Lysinibacillus	Kalmusia	0.828283	fu
Oscillospiraceae__Unclassified	Kalmusia	0.644220275096841	zheng
Oscillospiraceae_NK4A214_group	Kalmusia	0.68926	fu
Oscillospiraceae_UCG-002	Kalmusia	0.668761999862435	zheng
Alloprevotella	Lasiobolus	0.753803	fu
Bacteroides	Lasiobolus	0.64438	fu
Flavonifractor	Lasiobolus	0.664644	fu
Psychrobacillus	Lasiobolus	0.707317073170732	zheng
Escherichia-Shigella	Mrakia	0.732226676869566	zheng
Prevotellaceae_UCG-004	Mrakia	0.69347	fu
Clostridium_sensu_stricto_3	Mrakia	0.669329789837841	zheng
Dielma	Mrakia	0.768037	fu
Flavonifractor	Mrakia	0.641642	fu
Lachnospiraceae_UCG-010	Mrakia	0.641642	fu
Oscillospiraceae_UCG-005	Mrakia	0.64873	fu
Roseburia	Mrakia	0.641642	fu
unidentified_Cercomonadidae__Unclassified	Mrakia	0.642529405317179	zheng
Butyrivibrio	Mucor	0.670088477470891	zheng
Dorea	Mucor	0.71151465321311	zheng
Peptostreptococcaceae__Unclassified	Naganishia	0.693303724628029	zheng
Prevotellaceae__Unclassified	Naganishia	0.818496410057354	zheng
Akkermansia	Neocallimastigaceae__Unclassified	0.69241	fu
Alistipes	Neocallimastigaceae__Unclassified	0.762873	fu
Colidextribacter	Neocallimastigaceae__Unclassified	0.645686	fu
Lachnospiraceae__Unclassified	Neocallimastigaceae__Unclassified	0.706595	fu
Oscillospirales_UCG-010__Unclassified	Neocallimastigaceae__Unclassified	0.81915	fu
Paenibacillus	Neocallimastigaceae__Unclassified	0.651634707150621	zheng
Prevotella	Neocallimastigaceae__Unclassified	0.706595	fu
Ruminiclostridium	Neocallimastigaceae__Unclassified	0.702658	fu
Psychrobacillus	Nidulariopsis	0.756955326594395	zheng
Ruminococcus	Nigrospora	0.65653798717447	zheng
[Eubacterium]_nodatum_group	Nigrospora	0.681582885433987	zheng
[Eubacterium]_ruminantium_group	Nigrospora	0.779199761307608	zheng
Monoglobus	Nigrospora	0.696969696969697	zheng
Prevotellaceae__Unclassified	Nigrospora	0.75380287416328	zheng
Romboutsia	Nigrospora	0.721212121212121	zheng
Ruminococcus	Nothophoma	0.753353976483616	zheng
[Eubacterium]_siraeum_group	Nothophoma	0.760340407080456	zheng
Akkermansia	Nothophoma	0.848469916801835	zheng
Prevotellaceae__Unclassified	Nothophoma	0.767051321510591	zheng
Bodomorpha	Paeniclostridium	1	zheng
Alloprevotella	Panaeolus	0.743484	fu
Muribaculaceae__Unclassified	Panaeolus	0.730554	fu
Oscillospiraceae_NK4A214_group	Panaeolus	0.641991	fu
Pygmaiobacter	Panaeolus	0.696552	fu
Rikenellaceae_dgA-11_gut_group	Panaeolus	0.652973	fu
Solibacillus	Panaeolus	0.704694	fu
Spirochaetaceae_GWE2-31-10	Panaeolus	0.70793397690717	zheng
Escherichia-Shigella	Paracamarosporium	0.787989	fu
Hungateiclostridiaceae__Unclassified	Paracamarosporium	1	zheng
Prevotellaceae_UCG-004	Paracamarosporium	0.792034940718746	zheng
Clostridium_sensu_stricto_3	Paracamarosporium	0.651635	fu
Dielma	Paracamarosporium	0.67596085457893	zheng
Prevotellaceae_Ga6A1_group	Paracamarosporium	0.663569809815671	zheng
Akkermansia	Paramyrothecium	0.814867147819584	zheng
Intestinimonas	Paramyrothecium	0.725604052286637	zheng
Oscillospirales_UCG-010__Unclassified	Paramyrothecium	0.764723391038789	zheng
Ruminiclostridium	Paramyrothecium	0.774164778118283	zheng
Hungateiclostridiaceae__Unclassified	Paraphaeosphaeria	0.730583953938843	zheng
Eggerthellaceae_DNF00809	Paraphoma	0.657472561294792	zheng
Muribaculaceae__Unclassified	Paraphoma	0.689617	fu
Rikenellaceae_dgA-11_gut_group	Paraphoma	0.792035	fu
Butyrivibrio	Parasola	0.648237766249015	zheng
[Anaerorhabdus]_furcosa_group	Phaeosphaeriaceae__Unclassified	0.696201902400714	zheng
Paenibacillus	Phaeosphaeriaceae__Unclassified	0.722082	fu
Prevotellaceae__Unclassified	Phaeosphaeriaceae__Unclassified	0.790283240562972	zheng
Prevotellaceae_Ga6A1_group	Phaeosphaeriaceae__Unclassified	0.683667552528482	zheng
Prevotellaceae_UCG-003	Phaeosphaeriaceae__Unclassified	0.671113545557445	zheng
Rikenellaceae_RC9_gut_group	Phaeosphaeriaceae__Unclassified	0.637811507470337	zheng
unidentified_Cercomonadidae__Unclassified	Phialophora	0.642529405317179	zheng
Ruminococcus	Pilidium	0.715018170033165	zheng
[Eubacterium]_nodatum_group	Pilidium	0.92258064516129	zheng
[Eubacterium]_ruminantium_group	Pilidium	0.633025511600446	zheng
Anaerovorax	Pilidium	0.758064516129032	zheng
Monoglobus	Pilidium	0.74411342538206	zheng
Romboutsia	Pilidium	0.831656181309361	zheng
Ruminococcaceae__Unclassified	Pilidium	0.644064561465144	zheng
Family_XIII_AD3011_group	Pilobolus	0.660606	fu
Alloprevotella	Plectosphaerella	0.67533	fu
Flavonifractor	Plectosphaerella	0.645686	fu
Muribaculaceae__Unclassified	Plectosphaerella	0.706595	fu
Pygmaiobacter	Plectosphaerella	0.780434	fu
Solibacillus	Plectosphaerella	0.687836	fu
Spirochaetaceae_GWE2-31-10	Plectosphaerella	0.777038031880712	zheng
Clostridium_sensu_stricto_3	Pseudeurotium	0.7	zheng
Eggerthellaceae__Unclassified	Pseudeurotium	0.660366972505419	zheng
Oscillospiraceae_NK4A214_group	Pseudeurotium	0.708746	fu
Rikenellaceae_dgA-11_gut_group	Pseudeurotium	0.731607	fu
Hungateiclostridiaceae__Unclassified	Pseudocoleophoma	0.635921067740018	zheng
Turicibacter	Pseudocoleophoma	0.640027268014773	zheng
[Anaerorhabdus]_furcosa_group	Pseudocyclothyriella	0.719808637311467	zheng
[Eubacterium]_coprostanoligenes_group__Unclassified	Pseudocyclothyriella	0.743484411410521	zheng
[Eubacterium]_ruminantium_group	Pseudocyclothyriella	0.752663578934299	zheng
Candidatus_Soleaferrea	Pseudocyclothyriella	0.693869587318262	zheng
Colidextribacter	Pseudocyclothyriella	0.674124770697676	zheng
Paenibacillus	Pseudocyclothyriella	0.728357	fu
Prevotellaceae_Ga6A1_group	Pseudocyclothyriella	0.634855366579365	zheng
Prevotellaceae_UCG-003	Pseudocyclothyriella	0.641991487331849	zheng
Roseburia	Pseudocyclothyriella	0.634855366579365	zheng
Bacteroidales_RF16_group__Unclassified	Pyrenochaetopsis	0.665903429350293	zheng
Frisingicoccus	Pyrenochaetopsis	0.739263	fu
Paenibacillus	Pyrenochaetopsis	0.728357	fu
Rikenellaceae_RC9_gut_group	Pyrenochaetopsis	0.704693920380407	zheng
Treponema	Pyrenochaetopsis	0.640355852126467	zheng
Agathobacter	Rhodotorula	0.66364340904399	zheng
Muribaculaceae__Unclassified	Rhodotorula	0.663643	fu
Papillibacter	Rhodotorula	0.700103573278661	zheng
Solibacillus	Rhodotorula	0.678557	fu
Spirochaetaceae_GWE2-31-10	Rhodotorula	0.706422018348624	zheng
Heteromita	Saitozyma	0.652546874748237	zheng
Peptostreptococcaceae__Unclassified	Saitozyma	0.74411342538206	zheng
Romboutsia	Saitozyma	0.712848155408023	zheng
[Eubacterium]_coprostanoligenes_group__Unclassified	Sarcinomyces	0.768036754286865	zheng
[Eubacterium]_ruminantium_group	Sarcinomyces	0.762421591379651	zheng
Ruminococcus	Sordaria	0.767051321510591	zheng
[Eubacterium]_nodatum_group	Sordaria	0.69038055460282	zheng
[Eubacterium]_ruminantium_group	Sordaria	0.677394180853497	zheng
[Eubacterium]_siraeum_group	Sordaria	0.684306366372411	zheng
Anaerovorax	Sordaria	0.648112357382239	zheng
Bacteroidales_RF16_group__Unclassified	Sordaria	0.641821417478984	zheng
Butyricicoccaceae_UCG-009	Sordaria	0.696444516838897	zheng
Candidatus_Soleaferrea	Sordaria	0.650623888781305	zheng
Monoglobus	Sordaria	0.846658040078659	zheng
Oscillibacter	Sordaria	0.655477192318962	zheng
Prevotellaceae_UCG-003	Sordaria	0.643775216267818	zheng
Ruminococcaceae__Unclassified	Sordaria	0.846658040078659	zheng
[Eubacterium]_coprostanoligenes_group__Unclassified	Sporisorium	0.700649049745371	zheng
[Eubacterium]_ruminantium_group	Sporisorium	0.6917858010321	zheng
Agathobacter	Sporisorium	0.683349073208448	zheng
Bodomorpha	Sporisorium	0.74535599249993	zheng
Butyricicoccaceae_UCG-009	Sporisorium	0.700649049745371	zheng
Candidatus_Soleaferrea	Sporisorium	0.702781928498727	zheng
Christensenellaceae_R-7_group	Sporisorium	0.683349073208448	zheng
Family_XIII_AD3011_group	Sporisorium	0.700649049745371	zheng
Oscillibacter	Sporisorium	0.683349073208448	zheng
Paeniclostridium	Sporisorium	0.74535599249993	zheng
Roseburia	Sporisorium	0.6917858010321	zheng
Agathobacter	Sporormiella	0.684848484848485	zheng
Christensenellaceae_R-7_group	Sporormiella	0.636363636363636	zheng
Frisingicoccus	Sporormiella	0.686933264358473	zheng
Solibacillus	Sporormiella	0.648485	fu
Ruminococcus	Stachybotryaceae_gen_Incertae_sedis	0.65653798717447	zheng
[Eubacterium]_brachy_group	Stachybotryaceae_gen_Incertae_sedis	0.669076777444373	zheng
[Eubacterium]_siraeum_group	Stachybotryaceae_gen_Incertae_sedis	0.803741486073202	zheng
Flavonifractor	Stachybotryaceae_gen_Incertae_sedis	0.705574587010826	zheng
Monoglobus	Stachybotryaceae_gen_Incertae_sedis	0.672727272727273	zheng
Prevotellaceae__Unclassified	Stachybotryaceae_gen_Incertae_sedis	0.75380287416328	zheng
Prevotellaceae_Ga6A1_group	Stachybotryaceae_gen_Incertae_sedis	0.717845449393623	zheng
Prevotellaceae_UCG-003	Stachybotryaceae_gen_Incertae_sedis	0.778119095910483	zheng
Pygmaiobacter	Stachybotryaceae_gen_Incertae_sedis	0.665903429350293	zheng
Solibacillus	Stachybotryaceae_gen_Incertae_sedis	0.709090909090909	zheng
[Eubacterium]_nodatum_group	Stagonosporopsis	0.641935483870968	zheng
Ruminococcus	Taphrina	0.806188193364762	zheng
[Eubacterium]_nodatum_group	Taphrina	0.797612144616562	zheng
[Eubacterium]_siraeum_group	Taphrina	0.739130434782609	zheng
Akkermansia	Taphrina	0.807713963144779	zheng
Monoglobus	Taphrina	0.766928898924811	zheng
Oscillospiraceae_NK4A214_group	Taphrina	0.726185	fu
Prevotellaceae__Unclassified	Taphrina	0.683106026438844	zheng
Ruminococcaceae__Unclassified	Taphrina	0.656491137479638	zheng
Agathobacter	Thelebolus	0.660606060606061	zheng
Frisingicoccus	Thelebolus	0.717328541542476	zheng
Peptostreptococcaceae__Unclassified	Thelebolus	0.660606	fu
Solibacillus	Thelebolus	0.69697	fu
Turicibacter	Thelebolus	0.674775	fu
Ruminococcus	Thermomyces	0.665663637184554	zheng
[Eubacterium]_siraeum_group	Thermomyces	0.777519048634694	zheng
Akkermansia	Thermomyces	0.944954128440367	zheng
Cercomonas	Thermomyces	0.642529405317179	zheng
Chromera	Thermomyces	0.642529405317179	zheng
Gregarina	Thermomyces	0.642529405317179	zheng
Prevotellaceae__Unclassified	Thermomyces	0.680622370604432	zheng
Alloprevotella	Trichobolus	0.684848	fu
Clostridium_sensu_stricto_3	Trichobolus	0.67532983143918	zheng
Muribaculaceae__Unclassified	Trichobolus	0.69697	fu
Psychrobacillus	Trichobolus	0.65653798717447	zheng
Rikenellaceae_dgA-11_gut_group	Trichobolus	0.878788	fu
Peptostreptococcaceae__Unclassified	Trichoderma	0.737860371387252	zheng
Turicibacter	Trichoderma	0.715018170033165	zheng
Spirochaetaceae_GWE2-31-10	Truncatella	0.680456071890581	zheng
[Eubacterium]_coprostanoligenes_group__Unclassified	Vishniacozyma	0.70517	fu

## Sheet: Table S6
Table S6. The correlation of bacterial and fungal microbiomes in the feces of captive wapiti
Target	Source	Weight	Sign
Prevotellaceae__Unclassified	Xeromyces	0.672727	fu
Papillibacter	Xeromyces	0.667424	fu
Oscillospiraceae_NK4A214_group	Gibberella	0.789024	fu
Anaerovibrio	Fusarium	0.609090909090909	zheng
Prevotella_9	Preussia	0.637577	fu
Alloprevotella	Preussia	0.695121951219512	zheng
Peptostreptococcaceae__Unclassified	Preussia	0.779163233013923	zheng
Barnesiellaceae__Unclassified	Preussia	0.631754	fu
Oscillospiraceae_NK4A214_group	Preussia	0.680081827267561	zheng
Lachnospiraceae_AC2044_group	Preussia	0.637576713063338	zheng
unidentified_Ruminococcaceae	Preussia	0.631517	fu
Breznakia	Preussia	0.678952	fu
Lachnospiraceae_ND3007_group	Preussia	0.641232	fu
Oscillospiraceae_UCG-005	Alternaria	0.7	fu
Prevotellaceae__Unclassified	Alternaria	0.663636363636364	zheng
Prevotella	Alternaria	0.738565579673948	zheng
Blautia	Alternaria	0.651482328036833	zheng
Butyrivibrio	Alternaria	0.651482	fu
Frisingicoccus	Alternaria	0.636364	fu
Lachnospiraceae_UCG-003	Alternaria	0.816548125802051	zheng
Papillibacter	Alternaria	0.829512452643665	zheng
Muribaculum	Alternaria	0.614704768862218	zheng
Fournierella	Filobasidium	0.666356024859665	zheng
Parasutterella	Filobasidium	0.725007537924741	zheng
Oscillibacter	Thelebolus	0.6742	fu
Butyrivibrio	Thelebolus	0.675737378399486	zheng
Clostridium_sensu_stricto_6	Thelebolus	0.674199862463242	zheng
[Eubacterium]_brachy_group	Thelebolus	0.741619848709566	zheng
Cellulosilyticum	Thelebolus	0.680413817439772	zheng
Monoglobus	Nigrospora	0.642370687085269	zheng
Candidatus_Soleaferrea	Nigrospora	0.674261430415744	zheng
Acetitomaculum	Nigrospora	0.689498	fu
Marvinbryantia	Nigrospora	0.61048	fu
Ruminococcaceae_CAG-352	Nigrospora	0.691238	fu
Butyrivibrio	Sporormiella	0.640276766640445	zheng
Clostridium_sensu_stricto_6	Sporormiella	0.610216057117179	zheng
Hungateiclostridiaceae__Unclassified	Sporormiella	0.615840287135601	zheng
Lachnospiraceae_UCG-009	Sporormiella	0.692820323027551	zheng
Cellulosilyticum	Sporormiella	0.760177854433007	zheng
Lachnospiraceae_UCG-010	Sarocladium	0.60553	fu
[Anaerorhabdus]_furcosa_group	Sarocladium	0.615036	fu
Parasutterella	Sarocladium	0.659257	fu
Prevotellaceae_UCG-001	Didymella	0.630153	fu
Butyricicoccaceae_UCG-009	Didymella	0.630152557710674	zheng
Lachnospiraceae_UCG-010	Didymella	0.665133	fu
Candidatus_Soleaferrea	Didymella	0.682183502842748	zheng
Acetitomaculum	Didymella	0.634487	fu
Marvinbryantia	Didymella	0.774683	fu
[Eubacterium]_brachy_group	Didymella	0.63593377383646	zheng
Spirochaetaceae_GWE2-31-10	Didymella	0.6875	zheng
Butyrivibrio	Meyerozyma	0.669705609939962	zheng
Turicibacter	Meyerozyma	0.690909090909091	zheng
Frisingicoccus	Meyerozyma	0.7	zheng
Erysipelatoclostridiaceae__Unclassified	Meyerozyma	0.760822	fu
Negativibacillus	Meyerozyma	0.679253	fu
Lachnospiraceae__Unclassified	Trichoderma	0.690909	fu
Anaerosporobacter	Trichoderma	0.618182	fu
Parabacteroides	Trichoderma	0.7	zheng
Prevotellaceae_UCG-001	Curvularia	0.65133894727893	zheng
[Eubacterium]_brachy_group	Coprinellus	1	zheng
[Anaerorhabdus]_furcosa_group	Aspergillus	0.642371	fu
Oscillospiraceae_UCG-005	Penicillium	0.654545454545455	zheng
Christensenellaceae_R-7_group	Penicillium	0.654545454545455	zheng
Roseburia	Penicillium	0.627273	fu
Butyrivibrio	Penicillium	0.660593968988398	zheng
Lachnospiraceae_UCG-003	Penicillium	0.642229	fu
Cellulosilyticum	Penicillium	0.660578259075816	zheng
Oscillospiraceae_UCG-005	Issatchenkia	0.736363636363636	zheng
Christensenellaceae_R-7_group	Issatchenkia	0.727272727272727	zheng
Campylobacter	Issatchenkia	0.735082526214792	zheng
Roseburia	Issatchenkia	0.8	fu
Ruminococcus	Issatchenkia	0.763636363636364	zheng
Blautia	Issatchenkia	0.797269	fu
Butyrivibrio	Issatchenkia	0.605924123279013	zheng
Faecalibacterium	Issatchenkia	0.636364	fu
Lachnospiraceae_UCG-003	Issatchenkia	0.7615	fu
Lachnospiraceae_UCG-009	Issatchenkia	0.752325239503013	zheng
Spirochaetaceae_GWE2-31-10	Issatchenkia	0.624371341584888	zheng
Coprococcus	Issatchenkia	0.758345	fu
Muribaculum	Issatchenkia	0.724801	fu
Turicibacter	Kernia	0.649342892196559	zheng
Dorea	Kernia	0.629516	fu
Treponema	Aaosphaeria	0.715097	fu
Peptostreptococcaceae__Unclassified	Aaosphaeria	0.867651	fu
Erysipelatoclostridiaceae_UCG-004	Aaosphaeria	0.648354560687003	zheng
Paeniclostridium	Aaosphaeria	0.791374	fu
Prevotella_9	Symmetrospora	0.642229	fu
Prevotellaceae_UCG-003	Symmetrospora	0.636364	fu
Oscillospiraceae_UCG-002	Symmetrospora	0.654545454545455	zheng
Prevotellaceae_UCG-001	Symmetrospora	0.736364	fu
Romboutsia	Symmetrospora	0.681818	fu
Turicibacter	Symmetrospora	0.663636	fu
Fournierella	Symmetrospora	0.779045	fu
Marvinbryantia	Symmetrospora	0.827273	fu
Mailhella	Symmetrospora	0.642034105174945	zheng
[Eubacterium]_ruminantium_group	Talaromyces	0.623424	fu
Lachnospiraceae_NK4B4_group	Talaromyces	0.609091	fu
Lachnospiraceae__Unclassified	Xerochrysium	0.61048	fu
Phascolarctobacterium	Xerochrysium	0.619591584706359	zheng
Alloprevotella	Xerochrysium	0.633195	fu
[Eubacterium]_ruminantium_group	Xerochrysium	0.634172	fu
Negativibacillus	Xerochrysium	0.652824	fu
Prevotella_9	Fungi_gen_Incertae_sedis	0.665332749582994	zheng
Oscillospiraceae__Unclassified	Fungi_gen_Incertae_sedis	0.698911	fu
Butyricicoccaceae_UCG-009	Fungi_gen_Incertae_sedis	0.659257	fu
Anaerovorax	Fungi_gen_Incertae_sedis	0.625313	fu
Lachnospiraceae_UCG-001	Fungi_gen_Incertae_sedis	0.681036570832148	zheng
[Eubacterium]_brachy_group	Aureobasidium	1	zheng
Succinivibrio	Scedosporium	0.743701	fu
Treponema	Scedosporium	0.781839323181386	zheng
Muribaculaceae__Unclassified	Scedosporium	0.76277	fu
Bacteroidales_RF16_group__Unclassified	Scedosporium	0.629285308902091	zheng
Prevotellaceae__Unclassified	Scedosporium	0.648355	fu
Prevotellaceae_UCG-001	Scedosporium	0.696028	fu
Christensenellaceae_R-7_group	Scedosporium	0.686493064256826	zheng
Oscillibacter	Scedosporium	0.619751	fu
Erysipelatoclostridiaceae_UCG-004	Scedosporium	0.800909	fu
Frisingicoccus	Scedosporium	0.657889186579459	zheng
Akkermansia	Scedosporium	0.731310340973526	zheng
Acetitomaculum	Scedosporium	0.616386	fu
Spirochaetaceae_GWE2-31-10	Scedosporium	0.703353312605366	zheng
Ruminococcus	Mucor	0.715626	fu
Lachnospiraceae_UCG-010	Mucor	0.648148	fu
[Eubacterium]_siraeum_group	Mrakia	0.63593377383646	zheng
Parasutterella	Enterocarpus	0.614293598304264	zheng
Barnesiellaceae__Unclassified	Plectosphaerella	0.6742	fu
Lachnospiraceae_NK4B4_group	Vishniacozyma	0.621225	fu
Mailhella	Vishniacozyma	0.678952	fu
Breznakia	Pithoascus	0.702648052522944	zheng
Lachnospiraceae_UCG-009	Verticillium	0.796970891329173	zheng
Prevotellaceae_UCG-004	Monilia	0.671547176121006	zheng
Prevotella	Monilia	0.631517	fu
Blautia	Monilia	0.754557	fu
Faecalibacterium	Monilia	0.726517	fu
Lachnospiraceae_UCG-003	Monilia	0.690708	fu
Spirochaetaceae_GWE2-31-10	Monilia	0.609326426806347	zheng
Parasutterella	Monilia	0.631517	fu
Papillibacter	Monilia	0.728848	fu
Lachnospiraceae_ND3007_group	Monilia	0.695117	fu
[Eubacterium]_siraeum_group	Sarcinomyces	0.63593377383646	zheng
Roseburia	Erythrobasidium	0.624371	fu
[Eubacterium]_brachy_group	Erythrobasidium	0.63593377383646	zheng
Prevotellaceae__Unclassified	Candida	0.694929	fu
Prevotella	Candida	0.631517	fu
Oscillibacter	Candida	0.6844	fu
Lachnospiraceae_UCG-010	Candida	0.775718	fu
Ruminococcaceae_CAG-352	Acremonium	0.631517	fu
Breznakia	Acremonium	0.651939981919916	zheng
Mailhella	Acremonium	0.621499	fu
Succinivibrio	Papiliotrema	0.6844	fu
Treponema	Papiliotrema	0.831809397406756	zheng
Muribaculaceae__Unclassified	Papiliotrema	0.82128	fu
Prevotellaceae__Unclassified	Papiliotrema	0.726517	fu
Erysipelatoclostridiaceae_UCG-004	Papiliotrema	0.631754	fu
Paeniclostridium	Papiliotrema	0.663341671349691	zheng
Frisingicoccus	Papiliotrema	0.768634000135357	zheng
Spirochaetaceae_GWE2-31-10	Papiliotrema	0.723156638407533	zheng
[Eubacterium]_siraeum_group	Phialophora	0.63593377383646	zheng
Prevotella	Sporisorium	0.610811	fu
Christensenellaceae_R-7_group	Sporisorium	0.60968836442883	zheng
Blautia	Sporisorium	0.603627	fu
Barnesiellaceae__Unclassified	Sporisorium	0.619602	fu
Oscillospiraceae_NK4A214_group	Sporisorium	0.695347760842378	zheng
Papillibacter	Sporisorium	0.639447	fu
Lachnospiraceae_ND3007_group	Sporisorium	0.641793	fu
Clostridium_sensu_stricto_6	Malassezia	0.610695506956859	zheng
Pygmaiobacter	Malassezia	0.631753972713992	zheng
Lachnospiraceae_UCG-009	Malassezia	0.690708105818616	zheng
Ruminococcus	Thermomyces	0.674199862463242	zheng
Erysipelatoclostridiaceae__Unclassified	Thermomyces	0.66898	fu
Lachnospiraceae_UCG-009	Thermomyces	0.666805541090976	zheng
Turicibacter	Geotrichum	0.75810476725679	zheng
Parasutterella	Clavispora	0.743243	fu
Negativibacillus	Clavispora	0.837121	fu
Oscillospiraceae_UCG-005	Rhodotorula	0.606779876216918	zheng
Muribaculaceae__Unclassified	Rhodotorula	0.6742	fu
Prevotellaceae__Unclassified	Rhodotorula	0.660716	fu
Oscillospiraceae__Unclassified	Rhodotorula	0.674199862463242	zheng
Prevotellaceae_UCG-001	Rhodotorula	0.6742	fu
Oscillibacter	Rhodotorula	0.60678	fu
Butyricicoccaceae_UCG-009	Rhodotorula	0.674199862463242	zheng
Blautia	Rhodotorula	0.66898	fu
Erysipelatoclostridiaceae_UCG-004	Rhodotorula	0.6742	fu
Candidatus_Soleaferrea	Rhodotorula	0.674199862463242	zheng
Frisingicoccus	Rhodotorula	0.606779876216918	zheng
Lachnospiraceae_UCG-009	Rhodotorula	0.612372435695794	zheng
Marvinbryantia	Rhodotorula	0.60678	fu
[Eubacterium]_brachy_group	Rhodotorula	0.741619848709566	zheng
Anaerovorax	Rhodotorula	0.680413817439772	zheng
Spirochaetaceae_GWE2-31-10	Rhodotorula	0.840343067198293	zheng
Mailhella	Rhodotorula	0.690065559342354	zheng
Eimeria	Lachnospiraceae__Unclassified	0.647496206088032	zheng
Cryptosporidium	Bacillus	1	zheng
Eimeria	Oscillospiraceae_UCG-002	0.66484	fu
Heteromita	Oscillospiraceae__Unclassified	0.632946	fu
Eimeria	Prevotellaceae_UCG-001	0.647496206088032	zheng
Eimeria	Anaerosporobacter	0.711089583471678	zheng
Entamoeba	Butyrivibrio	0.668945875594495	zheng
Eimeria	Lachnospiraceae_UCG-010	0.624291537462488	zheng
Entamoeba	Clostridium_sensu_stricto_6	0.762770071396474	zheng
Colpodea__Unclassified	[Eubacterium]_siraeum_group	0.63593377383646	zheng
Entamoeba		0.672720826856612	zheng
Eimeria	Parabacteroides	0.687965	fu
Entamoeba	Lachnospiraceae_UCG-009	0.705650329009543	zheng
Eimeria	Ruminococcaceae_CAG-352	0.836986850008719	zheng
Cryptosporidium	Spirochaetaceae_GWE2-31-10	0.63593377383646	zheng
Eimeria	Lachnospiraceae_UCG-001	0.709416703231274	zheng
Entamoeba	Cellulosilyticum	0.673575314054563	zheng
Entamoeba	Thelebolus	0.777817459305202	zheng
Eimeria	Didymellaceae__Unclassified	0.63593377383646	zheng
Entamoeba	Sporormiella	0.855555555555556	zheng
Eimeria	Trichoderma	0.71109	fu
Colpodea__Unclassified	Mrakia	1	zheng
Heteromita	Pithoascus	0.721337555415257	zheng
Colpodea__Unclassified	Sarcinomyces	1	zheng
Colpodea__Unclassified	Phialophora	1	zheng
Entamoeba	Malassezia	0.895722378162644	zheng
Heteromita	Clavispora	0.61414	fu
